# Supplementary material for: 10-Methyl-2-oxo-4-phenyl-2,11-di­hydro­pyrano[2,3-a]carbazole-3-carbo­nitrile
Source: Acta Crystallogr Sect E Struct Rep Online. 2013 May 4;69(Pt 6):o831. doi: 10.1107/S1600536813011823 (PMC3684919; doi:10.1107/S1600536813011823)
Supplement: Supplementary file 1 [file e-69-0o831-sup1.cif]

##############################################################################
#                                                                            #
# This CIF contains the data in a paper accepted for publication in          #
# Acta Crystallographica Section E. It conforms to the requirements of       #
# Notes for Authors for Acta Crystallographica Section E, and has been       #
# peer reviewed under the auspices of the IUCr Commission on Journals.       #
#                                                                            #
# Full details of the Crystallographic Information File format               #
# are given in the paper "The Crystallographic Information File (CIF):       #
# a New Standard Archive File for Crystallography" by S. R. Hall, F. H.      #
# Allen and I. D. Brown [Acta Cryst. (1991), A47, 655-685].                  #
#                                                                            #
# The current version of the core CIF dictionary is obtainable from          #
# ftp://ftp.iucr.org/pub/cif_core.dic.                                       #
#                                                                            #
# Software is freely available for graphical display of the structure(s)     #
# in this CIF. For information consult the CIF software page                 #
# http://www.iucr.org/resources/cif/software.                                #
#                                                                            #
# This file may be used for bona fide research purposes within the           #
# scientific community so long as proper attribution is given to the journal # 
# article from which it was obtained.                                        #
#                                                                            #
##############################################################################
data_global
_audit_creation_method     'PLATON <TABLE ACC> option'
_journal_date_recd_electronic     2013-04-27
_journal_date_accepted     2013-04-30
_journal_name_full     'Acta Crystallographica, Section E'
_journal_year     2013
_journal_volume     69
_journal_issue      6
_journal_page_first     o831
_journal_page_last     o831
_journal_paper_category     QO
_journal_paper_doi     10.1107/S1600536813011823
_journal_coeditor_code     SJ5318
_publ_contact_author_name
;
Dr A. Thiruvalluvar
;
_publ_contact_author_address
;
Associate Professor of Physics
Postgraduate Research Department of Physics
Rajah Serfoji Government College (Autonomous)
Thanjavur 613 005
Tamilnadu
India
;
_publ_contact_author_email     'thiruvalluvar.a@gmail.com'
_publ_contact_author_fax     'none'
_publ_contact_author_phone     '+91 4362 255490'
_publ_section_title
;\
10-Methyl-2-oxo-4-phenyl-2,11-dihydropyrano[2,3-<i>a</i>]carbazole-3-\
carbonitrile
;
loop_
    _publ_author_name
    _publ_author_footnote
    _publ_author_address
    'Thiruvalluvar, A.' ?
;
Postgraduate Research Department of Physics
Rajah Serfoji Government College (Autonomous)
Thanjavur 613 005
Tamilnadu
India
;
    'Yamuna, E.' ?
;
Department of Chemistry
Tamkang University
Tamsui 25137
Taiwan
;
    'Archana, R.' ?
;
Postgraduate Research Department of Physics
Rajah Serfoji Government College (Autonomous)
Thanjavur 613 005
Tamilnadu
India
;
    'Rajendra Prasad, K. J.' ?
;
Department of Chemistry
Bharathiar University
Coimbatore 641 046
Tamilnadu
India
;
    'Butcher, R. J.' ?
;
Department of Chemistry
Howard University
525 College Street NW
Washington
DC 20059
USA
;
data_I
_chemical_name_systematic
;\
10-Methyl-2-oxo-4-phenyl-2,11-dihydropyrano[2,3-<i>a</i>]carbazole-\
3-carbonitrile
;
_chemical_name_common     carbazole
_chemical_formula_moiety     'C23 H14 N2 O2'
_chemical_formula_sum     'C23 H14 N2 O2'
_chemical_formula_structural     'C23 H14 N2 O2'
_chemical_formula_iupac     'C23 H14 N2 O2'
_chemical_formula_weight     350.36
_chemical_melting_point     573
_symmetry_cell_setting     monoclinic
_symmetry_space_group_name_H-M     'P 21/n'
_symmetry_space_group_name_Hall     '-P 2yn'
loop_
    _symmetry_equiv_pos_site_id
    _symmetry_equiv_pos_as_xyz
    1 x,y,z
    2 1/2-x,1/2+y,1/2-z
    3 -x,-y,-z
    4 1/2+x,1/2-y,1/2+z
_cell_length_a     7.86590(10)
_cell_length_b     8.51510(10)
_cell_length_c     25.1137(4)
_cell_angle_alpha     90
_cell_angle_beta     98.133(2)
_cell_angle_gamma     90
_cell_volume     1665.17(4)
_cell_formula_units_Z     4
_cell_measurement_reflns_used     11879
_cell_measurement_theta_min     3.2711
_cell_measurement_theta_max     37.5848
_cell_measurement_temperature     123(2)
_cell_special_details     ?
_exptl_crystal_description     'prism'
_exptl_crystal_colour     'colourless'
_exptl_crystal_size_max     0.46
_exptl_crystal_size_mid     0.41
_exptl_crystal_size_min     0.29
_exptl_crystal_size_rad     ?
_exptl_crystal_density_diffrn     1.398
_exptl_crystal_density_meas     ?
_exptl_crystal_density_method     'Not Measured'
_exptl_crystal_F_000     728
_exptl_absorpt_coefficient_mu     0.091
_exptl_absorpt_correction_type     multi-scan
_exptl_absorpt_process_details
;
(CrysAlis PRO; Agilent, 2012)
;
_exptl_absorpt_correction_T_min     0.97778
_exptl_absorpt_correction_T_max     1.00000
_exptl_special_details     ?
_diffrn_ambient_temperature     123(2)
_diffrn_radiation_type     'MoK\a'
_diffrn_radiation_wavelength     0.71073
_diffrn_radiation_source     'Enhance (Mo) X-ray Source'
_diffrn_radiation_monochromator     graphite
_diffrn_measurement_device_type     'Agilent Xcalibur Ruby Gemini'
_diffrn_measurement_method     '\w scans'
_diffrn_detector_area_resol_mean     10.5081
_diffrn_reflns_number     27185
_diffrn_reflns_av_R_equivalents     0.0221
_diffrn_reflns_theta_min     3.278
_diffrn_reflns_theta_max     37.674
_diffrn_reflns_theta_full     25.000
_diffrn_measured_fraction_theta_max     0.957
_diffrn_measured_fraction_theta_full     0.998
_diffrn_reflns_limit_h_min     -12
_diffrn_reflns_limit_h_max     13
_diffrn_reflns_limit_k_min     -14
_diffrn_reflns_limit_k_max     11
_diffrn_reflns_limit_l_min     -33
_diffrn_reflns_limit_l_max     42
_refine_special_details     ?
_reflns_number_total     8485
_reflns_number_gt     7184
_reflns_threshold_expression     I>2\s(I)
_refine_ls_structure_factor_coef     Fsqd
_refine_ls_matrix_type     full
_refine_ls_R_factor_all     0.0632
_refine_ls_R_factor_gt     0.0531
_refine_ls_wR_factor_gt     0.1486
_refine_ls_wR_factor_ref     0.1542
_refine_ls_goodness_of_fit_ref     1.164
_refine_ls_restrained_S_all     1.164
_refine_ls_number_reflns     8485
_refine_ls_number_parameters     249
_refine_ls_number_restraints     0
_refine_ls_hydrogen_treatment     mixed
_refine_ls_weighting_scheme     calc
_refine_ls_weighting_details
              'w=1/[\s^2^(Fo^2^)+(0.0629P)^2^+0.6142P] where P=(Fo^2^+2Fc^2^)/3'
_atom_sites_solution_hydrogens     mixed
_atom_sites_solution_primary     direct
_atom_sites_solution_secondary     difmap
_refine_ls_shift/su_max     0.001
_refine_ls_shift/su_max_lt     0.001
_refine_ls_shift/su_mean     0.000
_refine_diff_density_max     0.638
_refine_diff_density_min     -0.311
_refine_ls_extinction_method     none
_refine_ls_extinction_coef     .
loop_
    _atom_type_symbol
    _atom_type_description
    _atom_type_scat_dispersion_real
    _atom_type_scat_dispersion_imag
    _atom_type_scat_source
    C C 0.0033 0.0016 ' International Tables Vol C Tables 4.2.6.8 and 6.1.1.4'
    H H 0.0000 0.0000 ' International Tables Vol C Tables 4.2.6.8 and 6.1.1.4'
    N N 0.0061 0.0033 ' International Tables Vol C Tables 4.2.6.8 and 6.1.1.4'
    O O 0.0106 0.0060 ' International Tables Vol C Tables 4.2.6.8 and 6.1.1.4'
_computing_data_collection     'CrysAlis PRO (Agilent, 2012)'
_computing_cell_refinement     'CrysAlis PRO (Agilent, 2012)'
_computing_data_reduction     'CrysAlis PRO (Agilent, 2012)'
_computing_structure_solution     'SHELXS97 (Sheldrick, 2008)'
_computing_structure_refinement     'SHELXL2013 (Sheldrick, 2008)'
_computing_molecular_graphics
                  'ORTEP-3 for Windows (Farrugia, 2012) and PLATON (Spek, 2009)'
_computing_publication_material
                          'SHELXL2013 (Sheldrick, 2008) and PLATON (Spek, 2009)'
loop_
    _atom_site_type_symbol
    _atom_site_label
    _atom_site_fract_x
    _atom_site_fract_y
    _atom_site_fract_z
    _atom_site_U_iso_or_equiv
    _atom_site_thermal_displace_type
    _atom_site_calc_flag
    _atom_site_refinement_flags
    _atom_site_occupancy
    _atom_site_disorder_assembly
    _atom_site_disorder_group
    O O1 1.01566(8) 0.60784(8) 0.06827(3) 0.0167(2) Uani d . 1.000 . .
    O O2 1.22719(10) 0.44963(10) 0.05318(3) 0.0242(2) Uani d . 1.000 . .
    N N11 0.66938(9) 0.73028(9) 0.03766(3) 0.0157(2) Uani d . 1.000 . .
    N N31 1.57295(15) 0.47611(18) 0.15540(5) 0.0423(4) Uani d . 1.000 . .
    C C2 1.17839(11) 0.55044(11) 0.08165(4) 0.0171(2) Uani d . 1.000 . .
    C C3 1.27720(11) 0.61006(11) 0.13093(4) 0.0172(2) Uani d . 1.000 . .
    C C4 1.21143(10) 0.71613(11) 0.16390(4) 0.0155(2) Uani d . 1.000 . .
    C C4A 1.04339(10) 0.78085(10) 0.14642(4) 0.0151(2) Uani d . 1.000 . .
    C C5 0.97078(11) 0.90356(11) 0.17439(4) 0.0177(2) Uani d . 1.000 . .
    C C6 0.80984(11) 0.96194(11) 0.15617(4) 0.0183(2) Uani d . 1.000 . .
    C C6A 0.71503(10) 0.89666(10) 0.10970(4) 0.0156(2) Uani d . 1.000 . .
    C C6B 0.54287(10) 0.92067(10) 0.08278(4) 0.0160(2) Uani d . 1.000 . .
    C C7 0.40849(12) 1.01896(12) 0.09342(4) 0.0203(2) Uani d . 1.000 . .
    C C8 0.25297(12) 1.00848(13) 0.06019(4) 0.0228(2) Uani d . 1.000 . .
    C C9 0.23100(12) 0.90200(12) 0.01695(4) 0.0213(2) Uani d . 1.000 . .
    C C10 0.36192(11) 0.80389(11) 0.00460(4) 0.0178(2) Uani d . 1.000 . .
    C C10A 0.51917(10) 0.81560(10) 0.03876(4) 0.0155(2) Uani d . 1.000 . .
    C C11 0.33434(14) 0.69327(13) -0.04214(4) 0.0243(2) Uani d . 1.000 . .
    C C11A 0.78675(10) 0.77783(10) 0.08058(4) 0.0145(2) Uani d . 1.000 . .
    C C11B 0.95174(10) 0.72217(10) 0.09862(4) 0.0144(2) Uani d . 1.000 . .
    C C31 1.44170(13) 0.53773(14) 0.14491(4) 0.0252(3) Uani d . 1.000 . .
    C C41 1.30970(11) 0.76005(11) 0.21667(4) 0.0171(2) Uani d . 1.000 . .
    C C42 1.47693(12) 0.81736(14) 0.21961(4) 0.0231(2) Uani d . 1.000 . .
    C C43 1.57064(13) 0.85772(15) 0.26898(5) 0.0265(3) Uani d . 1.000 . .
    C C44 1.49880(14) 0.83808(14) 0.31591(4) 0.0249(3) Uani d . 1.000 . .
    C C45 1.33329(14) 0.77825(13) 0.31351(4) 0.0234(2) Uani d . 1.000 . .
    C C46 1.23742(12) 0.74058(12) 0.26415(4) 0.0203(2) Uani d . 1.000 . .
    H H5 1.03437 0.94587 0.20613 0.0213 Uiso calc R 1.000 . .
    H H6 0.76336 1.04525 0.17474 0.0220 Uiso calc R 1.000 . .
    H H7 0.42394 1.09075 0.12266 0.0244 Uiso calc R 1.000 . .
    H H8 0.16011 1.07380 0.06663 0.0273 Uiso calc R 1.000 . .
    H H9 0.12208 0.89666 -0.00482 0.0256 Uiso calc R 1.000 . .
    H H11 0.689(2) 0.667(2) 0.0118(8) 0.035(5) Uiso d . 1.000 . .
    H H11A 0.22112 0.64398 -0.04383 0.0365 Uiso calc R 1.000 . .
    H H11B 0.42344 0.61199 -0.03771 0.0365 Uiso calc R 1.000 . .
    H H11C 0.34041 0.75140 -0.07550 0.0365 Uiso calc R 1.000 . .
    H H42 1.52737 0.82897 0.18763 0.0277 Uiso calc R 1.000 . .
    H H43 1.68358 0.89864 0.27051 0.0318 Uiso calc R 1.000 . .
    H H44 1.56251 0.86544 0.34963 0.0299 Uiso calc R 1.000 . .
    H H45 1.28523 0.76294 0.34576 0.0282 Uiso calc R 1.000 . .
    H H46 1.12358 0.70188 0.26270 0.0243 Uiso calc R 1.000 . .
loop_
    _atom_site_aniso_label
    _atom_site_aniso_U_11
    _atom_site_aniso_U_22
    _atom_site_aniso_U_33
    _atom_site_aniso_U_12
    _atom_site_aniso_U_13
    _atom_site_aniso_U_23
    O1 0.0135(2) 0.0198(3) 0.0159(3) 0.0031(2) -0.0012(2) -0.0034(2)
    O2 0.0225(3) 0.0288(4) 0.0201(3) 0.0093(3) -0.0006(3) -0.0063(3)
    N11 0.0131(3) 0.0170(3) 0.0161(3) 0.0010(2) -0.0014(2) -0.0017(2)
    N31 0.0271(5) 0.0631(8) 0.0330(6) 0.0232(5) -0.0089(4) -0.0117(5)
    C2 0.0142(3) 0.0206(4) 0.0159(3) 0.0032(3) 0.0001(3) -0.0008(3)
    C3 0.0126(3) 0.0228(4) 0.0153(3) 0.0029(3) -0.0011(2) -0.0010(3)
    C4 0.0117(3) 0.0198(3) 0.0145(3) -0.0008(2) 0.0000(2) -0.0004(3)
    C4A 0.0113(3) 0.0179(3) 0.0155(3) -0.0007(2) -0.0001(2) -0.0016(3)
    C5 0.0137(3) 0.0196(4) 0.0190(4) -0.0004(3) -0.0005(3) -0.0045(3)
    C6 0.0143(3) 0.0198(4) 0.0202(4) 0.0004(3) 0.0004(3) -0.0051(3)
    C6A 0.0124(3) 0.0171(3) 0.0169(3) 0.0003(2) 0.0003(2) -0.0015(3)
    C6B 0.0125(3) 0.0174(3) 0.0177(3) 0.0012(3) 0.0006(3) -0.0002(3)
    C7 0.0156(3) 0.0235(4) 0.0215(4) 0.0045(3) 0.0012(3) -0.0015(3)
    C8 0.0152(3) 0.0269(4) 0.0254(4) 0.0054(3) 0.0002(3) 0.0007(3)
    C9 0.0140(3) 0.0257(4) 0.0229(4) 0.0022(3) -0.0022(3) 0.0025(3)
    C10 0.0144(3) 0.0199(4) 0.0179(4) -0.0007(3) -0.0018(3) 0.0017(3)
    C10A 0.0125(3) 0.0167(3) 0.0165(3) 0.0004(2) -0.0002(2) 0.0011(3)
    C11 0.0231(4) 0.0252(4) 0.0226(4) -0.0012(3) -0.0039(3) -0.0029(3)
    C11A 0.0117(3) 0.0162(3) 0.0149(3) 0.0000(2) -0.0003(2) -0.0006(3)
    C11B 0.0121(3) 0.0157(3) 0.0151(3) 0.0003(2) 0.0006(2) -0.0013(3)
    C31 0.0183(4) 0.0356(5) 0.0200(4) 0.0082(3) -0.0028(3) -0.0046(4)
    C41 0.0136(3) 0.0217(4) 0.0150(3) -0.0001(3) -0.0010(3) -0.0007(3)
    C42 0.0145(3) 0.0359(5) 0.0179(4) -0.0040(3) -0.0011(3) -0.0015(3)
    C43 0.0177(4) 0.0372(5) 0.0222(4) -0.0034(3) -0.0050(3) -0.0028(4)
    C44 0.0261(4) 0.0281(5) 0.0180(4) 0.0025(3) -0.0055(3) -0.0032(3)
    C45 0.0292(4) 0.0256(4) 0.0150(4) 0.0006(3) 0.0013(3) -0.0006(3)
    C46 0.0201(4) 0.0236(4) 0.0170(4) -0.0016(3) 0.0024(3) -0.0006(3)
_geom_special_details
;
Bond distances, angles <i>etc</i>. have been calculated using the rounded
fractional coordinates. All su's are estimated from the variances of the
(full) variance-covariance matrix. The cell e.s.d.'s are taken into account in
the estimation of distances, angles and torsion angles
;
loop_
    _geom_bond_atom_site_label_1
    _geom_bond_atom_site_label_2
    _geom_bond_site_symmetry_1
    _geom_bond_site_symmetry_2
    _geom_bond_distance
    _geom_bond_publ_flag
    O1 C2 . . 1.3670(11) no
    O1 C11B . . 1.3748(11) no
    O2 C2 . . 1.2137(12) no
    N11 C10A . . 1.3906(11) no
    N11 C11A . . 1.3772(12) no
    N31 C31 . . 1.1548(17) no
    N11 H11 . . 0.874(18) no
    C2 C3 . . 1.4565(14) no
    C3 C4 . . 1.3748(13) no
    C3 C31 . . 1.4312(14) no
    C4 C41 . . 1.4845(14) no
    C4 C4A . . 1.4420(12) no
    C4A C5 . . 1.4230(13) no
    C4A C11B . . 1.4020(13) no
    C5 C6 . . 1.3767(13) no
    C6 C6A . . 1.4074(14) no
    C6A C6B . . 1.4400(12) no
    C6A C11A . . 1.4120(12) no
    C6B C10A . . 1.4139(13) no
    C6B C7 . . 1.4032(13) no
    C7 C8 . . 1.3828(14) no
    C8 C9 . . 1.4064(14) no
    C9 C10 . . 1.3946(13) no
    C10 C10A . . 1.4056(13) no
    C10 C11 . . 1.4967(14) no
    C11A C11B . . 1.3956(12) no
    C41 C46 . . 1.4016(14) no
    C41 C42 . . 1.3952(13) no
    C42 C43 . . 1.3929(16) no
    C43 C44 . . 1.3874(16) no
    C44 C45 . . 1.3914(16) no
    C45 C46 . . 1.3942(14) no
    C5 H5 . . 0.9500 no
    C6 H6 . . 0.9500 no
    C7 H7 . . 0.9500 no
    C8 H8 . . 0.9500 no
    C9 H9 . . 0.9500 no
    C11 H11A . . 0.9800 no
    C11 H11B . . 0.9800 no
    C11 H11C . . 0.9800 no
    C42 H42 . . 0.9500 no
    C43 H43 . . 0.9500 no
    C44 H44 . . 0.9500 no
    C45 H45 . . 0.9500 no
    C46 H46 . . 0.9500 no
loop_
    _geom_angle_atom_site_label_1
    _geom_angle_atom_site_label_2
    _geom_angle_atom_site_label_3
    _geom_angle_site_symmetry_1
    _geom_angle_site_symmetry_2
    _geom_angle_site_symmetry_3
    _geom_angle
    _geom_angle_publ_flag
    C2 O1 C11B . . . 121.34(8) no
    C10A N11 C11A . . . 107.95(7) no
    C11A N11 H11 . . . 126.4(11) no
    C10A N11 H11 . . . 125.2(11) no
    O1 C2 C3 . . . 116.93(8) no
    O2 C2 C3 . . . 124.88(9) no
    O1 C2 O2 . . . 118.12(9) no
    C4 C3 C31 . . . 122.63(9) no
    C2 C3 C4 . . . 122.66(8) no
    C2 C3 C31 . . . 114.44(8) no
    C4A C4 C41 . . . 120.97(8) no
    C3 C4 C4A . . . 118.33(9) no
    C3 C4 C41 . . . 120.69(8) no
    C4 C4A C5 . . . 123.02(9) no
    C4 C4A C11B . . . 117.56(8) no
    C5 C4A C11B . . . 119.39(8) no
    C4A C5 C6 . . . 121.03(9) no
    C5 C6 C6A . . . 119.17(8) no
    C6B C6A C11A . . . 106.06(8) no
    C6 C6A C6B . . . 133.32(8) no
    C6 C6A C11A . . . 120.59(8) no
    C6A C6B C10A . . . 106.77(7) no
    C6A C6B C7 . . . 132.76(9) no
    C7 C6B C10A . . . 120.45(8) no
    C6B C7 C8 . . . 118.20(9) no
    C7 C8 C9 . . . 120.61(9) no
    C8 C9 C10 . . . 122.95(9) no
    C9 C10 C11 . . . 121.45(9) no
    C10A C10 C11 . . . 122.73(8) no
    C9 C10 C10A . . . 115.82(9) no
    C6B C10A C10 . . . 121.97(8) no
    N11 C10A C6B . . . 109.13(7) no
    N11 C10A C10 . . . 128.88(8) no
    C6A C11A C11B . . . 119.77(9) no
    N11 C11A C11B . . . 130.08(8) no
    N11 C11A C6A . . . 110.08(7) no
    O1 C11B C11A . . . 117.18(8) no
    O1 C11B C4A . . . 122.89(7) no
    C4A C11B C11A . . . 119.92(8) no
    N31 C31 C3 . . . 178.26(13) no
    C4 C41 C42 . . . 120.22(8) no
    C42 C41 C46 . . . 119.29(9) no
    C4 C41 C46 . . . 120.47(8) no
    C41 C42 C43 . . . 120.64(9) no
    C42 C43 C44 . . . 119.91(10) no
    C43 C44 C45 . . . 119.90(10) no
    C44 C45 C46 . . . 120.52(9) no
    C41 C46 C45 . . . 119.72(9) no
    C4A C5 H5 . . . 119.00 no
    C6 C5 H5 . . . 119.00 no
    C5 C6 H6 . . . 120.00 no
    C6A C6 H6 . . . 120.00 no
    C6B C7 H7 . . . 121.00 no
    C8 C7 H7 . . . 121.00 no
    C7 C8 H8 . . . 120.00 no
    C9 C8 H8 . . . 120.00 no
    C8 C9 H9 . . . 119.00 no
    C10 C9 H9 . . . 119.00 no
    C10 C11 H11A . . . 109.00 no
    C10 C11 H11B . . . 109.00 no
    C10 C11 H11C . . . 109.00 no
    H11A C11 H11B . . . 109.00 no
    H11A C11 H11C . . . 109.00 no
    H11B C11 H11C . . . 109.00 no
    C41 C42 H42 . . . 120.00 no
    C43 C42 H42 . . . 120.00 no
    C42 C43 H43 . . . 120.00 no
    C44 C43 H43 . . . 120.00 no
    C43 C44 H44 . . . 120.00 no
    C45 C44 H44 . . . 120.00 no
    C44 C45 H45 . . . 120.00 no
    C46 C45 H45 . . . 120.00 no
    C41 C46 H46 . . . 120.00 no
    C45 C46 H46 . . . 120.00 no
loop_
    _geom_torsion_atom_site_label_1
    _geom_torsion_atom_site_label_2
    _geom_torsion_atom_site_label_3
    _geom_torsion_atom_site_label_4
    _geom_torsion_site_symmetry_1
    _geom_torsion_site_symmetry_2
    _geom_torsion_site_symmetry_3
    _geom_torsion_site_symmetry_4
    _geom_torsion
    _geom_torsion_publ_flag
    C11B O1 C2 O2 . . . . -179.96(9) no
    C11B O1 C2 C3 . . . . 3.08(12) no
    C2 O1 C11B C4A . . . . -3.74(13) no
    C2 O1 C11B C11A . . . . 177.50(8) no
    C11A N11 C10A C6B . . . . 0.83(10) no
    C11A N11 C10A C10 . . . . -177.20(9) no
    C10A N11 C11A C6A . . . . -0.91(10) no
    C10A N11 C11A C11B . . . . 176.08(9) no
    O1 C2 C3 C4 . . . . 1.63(14) no
    O1 C2 C3 C31 . . . . 175.76(8) no
    O2 C2 C3 C4 . . . . -175.11(10) no
    O2 C2 C3 C31 . . . . -0.98(14) no
    C2 C3 C4 C4A . . . . -5.55(14) no
    C2 C3 C4 C41 . . . . 173.15(9) no
    C31 C3 C4 C4A . . . . -179.20(9) no
    C31 C3 C4 C41 . . . . -0.50(14) no
    C3 C4 C4A C5 . . . . -173.02(9) no
    C3 C4 C4A C11B . . . . 4.82(13) no
    C41 C4 C4A C5 . . . . 8.28(14) no
    C41 C4 C4A C11B . . . . -173.88(8) no
    C3 C4 C41 C42 . . . . 54.88(13) no
    C3 C4 C41 C46 . . . . -123.43(10) no
    C4A C4 C41 C42 . . . . -126.45(10) no
    C4A C4 C41 C46 . . . . 55.24(13) no
    C4 C4A C5 C6 . . . . 179.91(9) no
    C11B C4A C5 C6 . . . . 2.10(14) no
    C4 C4A C11B O1 . . . . -0.34(13) no
    C4 C4A C11B C11A . . . . 178.38(8) no
    C5 C4A C11B O1 . . . . 177.59(8) no
    C5 C4A C11B C11A . . . . -3.69(13) no
    C4A C5 C6 C6A . . . . 1.22(14) no
    C5 C6 C6A C6B . . . . 174.51(10) no
    C5 C6 C6A C11A . . . . -2.95(14) no
    C6 C6A C6B C7 . . . . 0.35(18) no
    C6 C6A C6B C10A . . . . -177.82(10) no
    C11A C6A C6B C7 . . . . 178.07(10) no
    C11A C6A C6B C10A . . . . -0.10(10) no
    C6 C6A C11A N11 . . . . 178.70(8) no
    C6 C6A C11A C11B . . . . 1.36(13) no
    C6B C6A C11A N11 . . . . 0.62(10) no
    C6B C6A C11A C11B . . . . -176.72(8) no
    C6A C6B C7 C8 . . . . -177.19(10) no
    C10A C6B C7 C8 . . . . 0.78(14) no
    C6A C6B C10A N11 . . . . -0.45(10) no
    C6A C6B C10A C10 . . . . 177.75(8) no
    C7 C6B C10A N11 . . . . -178.89(8) no
    C7 C6B C10A C10 . . . . -0.70(14) no
    C6B C7 C8 C9 . . . . -0.04(15) no
    C7 C8 C9 C10 . . . . -0.85(16) no
    C8 C9 C10 C10A . . . . 0.92(14) no
    C8 C9 C10 C11 . . . . -179.30(10) no
    C9 C10 C10A N11 . . . . 177.66(9) no
    C9 C10 C10A C6B . . . . -0.15(13) no
    C11 C10 C10A N11 . . . . -2.12(15) no
    C11 C10 C10A C6B . . . . -179.93(9) no
    N11 C11A C11B O1 . . . . 4.06(14) no
    N11 C11A C11B C4A . . . . -174.74(9) no
    C6A C11A C11B O1 . . . . -179.21(8) no
    C6A C11A C11B C4A . . . . 2.00(13) no
    C4 C41 C42 C43 . . . . -179.49(10) no
    C46 C41 C42 C43 . . . . -1.16(16) no
    C4 C41 C46 C45 . . . . 178.19(9) no
    C42 C41 C46 C45 . . . . -0.14(15) no
    C41 C42 C43 C44 . . . . 1.27(18) no
    C42 C43 C44 C45 . . . . -0.06(19) no
    C43 C44 C45 C46 . . . . -1.25(17) no
    C44 C45 C46 C41 . . . . 1.34(16) no
loop_
    _geom_hbond_atom_site_label_D
    _geom_hbond_atom_site_label_H
    _geom_hbond_atom_site_label_A
    _geom_hbond_site_symmetry_A
    _geom_hbond_distance_DH
    _geom_hbond_distance_HA
    _geom_hbond_distance_DA
    _geom_hbond_angle_DHA
    _geom_hbond_publ_flag
    N11 H11 O2 3_765 0.874(18) 2.095(19) 2.9561(11) 168.2(15) yes
    C43 H43 N31 2_855 0.95 2.56 3.3130(17) 136 yes
_iucr_refine_instructions_details
;
?
;
