# Supplementary material for: 10-Methyl-2-oxo-4-phenyl-2,11-di­hydro­pyrano[2,3-a]carbazole-3-carbo­nitrile
Source: Acta Crystallogr Sect E Struct Rep Online. 2013 May 4;69(Pt 6):o831. doi: 10.1107/S1600536813011823 (PMC3684919; doi:10.1107/S1600536813011823)
Supplement: Supplementary file 2 [file e-69-0o831-Isup2.hkl]

#
# h,k,l, Fc-squared, Fo-squared, sigma(Fo-squared), status flag
#
data_I
_shelx_title ' ohbzmn1 in P 21/n z=4 C23H14N2O2'
_shelx_refln_list_code          4
_shelx_F_calc_maximum      208.57
_exptl_crystal_F_000       728.00
_reflns_d_resolution_high  0.5815

loop_
 _space_group_symop_operation_xyz
 'x, y, z'
 '-x+1/2, y+1/2, -z+1/2'
 '-x, -y, -z'
 'x-1/2, -y-1/2, z-1/2'

_cell_length_a     7.8659
_cell_length_b     8.5151
_cell_length_c    25.1137
_cell_angle_alpha  90.000
_cell_angle_beta   98.133
_cell_angle_gamma  90.000

_shelx_F_squared_multiplier     1.000

loop_
 _refln_index_h
 _refln_index_k
 _refln_index_l
 _refln_F_squared_calc
 _refln_F_squared_meas
 _refln_F_squared_sigma
 _refln_observed_status
   2   0   0        989.66        995.87         8.75 o
   4   0   0       9878.07      11214.17        21.05 o
   6   0   0         85.73         72.97         2.44 o
   8   0   0        263.49        205.16         4.36 o
  10   0   0         28.21         27.89         2.34 o
  12   0   0         20.28         19.51         3.81 o
   1   1   0       1958.48       2197.10        12.44 o
   2   1   0        308.26        337.99         2.42 o
   3   1   0        251.54        295.72         1.59 o
   4   1   0        506.77        610.76         3.03 o
   5   1   0        254.87        289.93         2.21 o
   6   1   0         66.22         71.79         2.40 o
   7   1   0         82.27         76.38         1.31 o
   8   1   0         36.56         24.38         1.51 o
   9   1   0         86.34         83.25         2.51 o
  10   1   0          3.98          2.97         0.90 o
  11   1   0         17.98         19.25         2.06 o
  12   1   0          0.01          1.23         1.40 o
  13   1   0          1.61         -0.68         1.71 o
   0   2   0       2610.71       2870.11        24.51 o
   1   2   0       2655.75       2876.29        17.60 o
   2   2   0         50.74         43.20         0.56 o
   3   2   0        516.01        535.63         4.53 o
   4   2   0          9.62          5.08         0.36 o
   5   2   0        765.84        817.82         3.82 o
   6   2   0       1650.48       1465.59         5.77 o
   7   2   0        407.20        362.19         2.57 o
   8   2   0          4.96          3.07         0.54 o
   9   2   0         34.03         28.34         1.95 o
  10   2   0          4.13          5.40         1.18 o
  11   2   0         69.47         71.10         3.34 o
  12   2   0         69.22         69.75         4.53 o
  13   2   0          0.10          2.64         2.29 o
   1   3   0       5470.45       6054.60        14.03 o
   2   3   0        664.83        708.55         2.69 o
   3   3   0       1859.17       2067.17         5.65 o
   4   3   0         24.59         14.08         0.84 o
   5   3   0         98.43         93.47         1.30 o
   6   3   0          0.10          2.08         0.31 o
   7   3   0         47.60         42.17         1.12 o
   8   3   0         14.29         12.15         0.89 o
   9   3   0          0.06          1.88         0.88 o
  10   3   0          4.84          5.94         1.05 o
  11   3   0          2.90          3.92         1.30 o
  12   3   0          7.51          6.20         1.44 o
  13   3   0          0.45         -1.27         2.00 o
   0   4   0       2548.16       2905.25        12.13 o
   1   4   0        327.63        378.91         3.05 o
   2   4   0       2693.46       2834.87        10.31 o
   3   4   0       2296.22       2361.66         7.34 o
   4   4   0        431.78        441.86         3.24 o
   5   4   0         11.31          1.64         0.47 o
   6   4   0         53.98         54.70         1.58 o
   7   4   0        940.66        877.25         6.19 o
   8   4   0        304.44        301.05         4.20 o
   9   4   0         25.73         22.50         1.57 o
  10   4   0         32.09         32.89         2.01 o
  11   4   0          0.34          1.06         1.07 o
  12   4   0         23.15         30.22         2.54 o
   1   5   0         20.27         29.10         1.01 o
   2   5   0        125.01        156.37         1.82 o
   3   5   0          1.30          0.32         0.20 o
   4   5   0         20.46         28.61         0.93 o
   5   5   0          0.12          0.23         0.55 o
   6   5   0        201.34        208.28         3.47 o
   7   5   0         36.22         33.67         1.43 o
   8   5   0         30.19         28.34         1.43 o
   9   5   0        164.60        159.90         3.95 o
  10   5   0          2.91          1.90         0.90 o
  11   5   0         35.24         38.09         2.72 o
  12   5   0          1.45          1.45         1.54 o
   0   6   0       1141.31       1233.69        20.17 o
   1   6   0          4.93          4.85         0.72 o
   2   6   0        776.16        886.36         4.81 o
   3   6   0         71.33         78.28         1.93 o
   4   6   0        390.98        317.90         3.00 o
   5   6   0         38.60         46.28         1.45 o
   6   6   0         22.68         16.81         1.10 o
   7   6   0         32.21         34.47         1.61 o
   8   6   0        146.71        133.90         3.55 o
   9   6   0        267.56        271.19         6.43 o
  10   6   0         11.78         11.71         1.66 o
  11   6   0          3.11          3.53         1.18 o
  12   6   0        147.30        162.58         9.92 o
   1   7   0          0.83          0.19         0.38 o
   2   7   0        135.64        137.05         2.06 o
   3   7   0         82.68         79.18         2.09 o
   4   7   0          9.44          6.33         0.76 o
   5   7   0         24.22         17.43         1.12 o
   6   7   0         51.00         52.08         2.43 o
   7   7   0          5.51          8.23         1.30 o
   8   7   0          3.31          2.61         0.87 o
   9   7   0          1.38          1.01         1.21 o
  10   7   0         12.54         16.23         2.17 o
  11   7   0         11.30         10.80         1.76 o
   0   8   0          2.47          2.06         0.81 o
   1   8   0         38.83         35.74         1.46 o
   2   8   0        181.60        186.93         3.08 o
   3   8   0        490.61        495.01         6.51 o
   4   8   0         17.80         18.63         1.22 o
   5   8   0         79.17         74.00         2.32 o
   6   8   0        266.07        258.38         5.53 o
   7   8   0         68.83         72.02         3.18 o
   8   8   0          0.01          0.45         0.90 o
   9   8   0         50.75         52.69         2.59 o
  10   8   0         10.18         15.74         2.06 o
  11   8   0        209.32        240.98        11.86 o
   1   9   0         15.56         16.47         1.14 o
   2   9   0         19.09         18.96         1.66 o
   3   9   0          3.23          0.38         0.86 o
   4   9   0          0.11          0.55         0.77 o
   5   9   0         40.64         40.60         1.87 o
   6   9   0        164.00        167.30         4.67 o
   7   9   0          0.10         -0.75         0.98 o
   8   9   0         12.55         12.91         1.63 o
   9   9   0          4.20          4.30         1.02 o
  10   9   0          2.29         -0.12         1.18 o
   0  10   0        209.00        197.88         7.17 o
   1  10   0         50.14         50.99         2.52 o
   2  10   0         31.20         30.45         2.00 o
   3  10   0        125.22        124.17         3.95 o
   4  10   0         61.45         58.38         2.82 o
   5  10   0         28.23         24.36         5.83 o
   6  10   0          0.06          1.50         1.51 o
   7  10   0        209.78        206.23         8.66 o
   8  10   0        133.34        127.59         7.82 o
   9  10   0         57.04         67.62         3.73 o
   1  11   0         42.15         46.96         2.57 o
   2  11   0         18.49         19.51         1.80 o
   3  11   0         51.96         52.28         2.79 o
   4  11   0          0.16          5.26         1.95 o
   5  11   0          7.54          6.76         1.74 o
   6  11   0          4.70          4.99         2.36 o
   7  11   0         23.56         27.36         3.08 o
   8  11   0         20.60         18.42         2.52 o
   0  12   0         45.92         40.39         4.65 o
   1  12   0         69.66         63.06         4.04 o
   2  12   0         30.67         29.70         2.25 o
   3  12   0         26.80         25.64         2.14 o
   4  12   0         15.72         18.98         1.99 o
   5  12   0         16.76         14.93         2.33 o
   6  12   0          4.11          5.86         1.89 o
   7  12   0         84.33         85.12         5.19 o
   1  13   0          0.14          1.67         1.98 o
   2  13   0          1.80         -1.14         1.47 o
   3  13   0          0.67          1.78         1.22 o
   4  13   0          2.69          2.31         1.42 o
   5  13   0          0.40         -1.77         1.77 o
   0  14   0         22.93         17.14         3.66 o
   1  14   0          0.38         -1.56         1.56 o
   2  14   0          2.01          3.29         1.53 o
 -13   0   1          1.62         -0.33         2.81 o
 -11   0   1          0.63          2.13         1.65 o
  -9   0   1        320.64        324.84        10.98 o
  -7   0   1        214.16        223.84         4.18 o
  -5   0   1       1635.60       1574.06        14.88 o
  -3   0   1        505.79        596.69         4.42 o
   3   0   1       4115.23       4445.20        26.49 o
   5   0   1        951.01        893.44         5.93 o
   7   0   1         22.91         16.23         1.22 o
   9   0   1         14.49         22.59         1.98 o
  11   0   1         22.53         25.55         3.93 o
  13   0   1         69.57         70.53         6.55 o
 -13   1   1          0.64         -0.51         1.78 o
 -12   1   1        230.81        247.45         8.23 o
 -11   1   1         66.56         70.82         3.30 o
 -10   1   1          0.06          0.05         0.83 o
  -9   1   1          4.07          4.07         0.81 o
  -8   1   1         15.32         23.25         1.09 o
  -7   1   1          0.09          1.38         0.30 o
  -6   1   1        150.90        157.40         1.50 o
  -5   1   1          1.79          0.28         0.22 o
  -4   1   1         91.87        107.24         1.24 o
  -3   1   1          0.02          1.84         0.17 o
  -2   1   1       1055.74       1154.39         6.78 o
  -1   1   1        625.99        656.80         2.41 o
   1   1   1        527.08        603.20         3.69 o
   2   1   1        194.18        228.16         1.45 o
   3   1   1        162.75        197.73         1.51 o
   4   1   1        133.07        145.61         1.49 o
   5   1   1        254.81        237.00         2.51 o
   6   1   1        115.06        116.24         1.53 o
   7   1   1        261.47        232.29         2.25 o
   8   1   1        100.32         89.30         2.42 o
   9   1   1         24.16         24.00         1.43 o
  10   1   1         17.82         19.48         1.72 o
  11   1   1        160.92        165.65         4.94 o
  12   1   1         48.70         47.03         3.76 o
  13   1   1         24.68         21.66         2.75 o
 -13   2   1          6.03          3.39         2.12 o
 -12   2   1         65.00         73.47         4.68 o
 -11   2   1          2.88          1.78         1.07 o
 -10   2   1         59.31         54.06         2.75 o
  -9   2   1          0.79         -0.05         0.78 o
  -8   2   1         53.22         52.16         1.45 o
  -7   2   1        196.75        167.11         1.79 o
  -6   2   1        116.92         87.14         1.40 o
  -5   2   1        478.79        433.25         2.35 o
  -4   2   1        114.13        128.05         1.42 o
  -3   2   1       1011.29        971.25         6.78 o
  -2   2   1        753.09        849.94         5.08 o
  -1   2   1       2835.12       3305.49        20.20 o
   0   2   1       5922.99       6528.29        57.71 o
   1   2   1        894.84        935.05         4.03 o
   2   2   1       2710.51       3055.05        19.33 o
   3   2   1       3297.90       3417.45        33.63 o
   4   2   1        435.77        491.16         2.42 o
   5   2   1        720.76        707.46         3.56 o
   6   2   1        628.62        569.73         3.52 o
   7   2   1       1493.82       1241.08         7.21 o
   8   2   1        254.42        216.11         3.31 o
   9   2   1          5.46          3.60         0.93 o
  10   2   1         43.72         48.88         2.63 o
  11   2   1        288.54        285.57         6.57 o
  12   2   1        142.73        144.62         6.37 o
  13   2   1          7.12          2.82         1.94 o
 -13   3   1         86.31         80.40         6.80 o
 -12   3   1         97.17         94.64         4.09 o
 -11   3   1        575.13        589.40        10.30 o
 -10   3   1         73.81         65.91         2.65 o
  -9   3   1         62.44         50.19         2.19 o
  -8   3   1         78.22         75.97         1.89 o
  -7   3   1        291.68        245.76         2.51 o
  -6   3   1          0.00          2.24         0.32 o
  -5   3   1         11.49         14.27         0.55 o
  -4   3   1        188.96        214.96         1.71 o
  -3   3   1          3.02          2.83         0.26 o
  -2   3   1        647.57        662.55         2.68 o
  -1   3   1         20.77         19.13         0.55 o
   0   3   1         40.24         23.37         0.42 o
   1   3   1        232.11        251.55         2.58 o
   2   3   1         16.70         18.88         0.53 o
   3   3   1         15.26         51.02         0.93 o
   4   3   1         98.56         75.04         1.15 o
   5   3   1         20.84         21.21         0.70 o
   6   3   1         13.60         18.54         0.73 o
   7   3   1        794.63        682.03         4.54 o
   8   3   1        146.34        131.99         2.65 o
   9   3   1         63.59         59.42         2.39 o
  10   3   1         32.52         29.06         1.85 o
  11   3   1        227.41        224.65         5.97 o
  12   3   1         19.88         20.85         2.15 o
 -12   4   1         68.54         66.93         3.52 o
 -11   4   1        170.00        180.84         5.40 o
 -10   4   1        107.45        103.20         3.36 o
  -9   4   1          1.05          2.07         0.87 o
  -8   4   1        320.62        308.25         3.93 o
  -7   4   1        143.63        134.52         2.46 o
  -6   4   1        240.34        227.22         2.88 o
  -5   4   1        464.35        483.89         3.10 o
  -4   4   1         23.08         27.61         0.74 o
  -3   4   1        115.25        138.44         1.45 o
  -2   4   1       1390.06       1515.83        12.96 o
  -1   4   1        155.58        190.97         1.52 o
   0   4   1        393.61        423.69         3.59 o
   1   4   1       3021.60       3256.04        10.00 o
   2   4   1        104.23        108.04         1.80 o
   3   4   1         50.03         63.28         1.10 o
   4   4   1         44.83         62.70         1.18 o
   5   4   1          6.79          8.89         0.51 o
   6   4   1         33.15         35.78         1.45 o
   7   4   1        297.56        300.88         3.96 o
   8   4   1        597.95        583.20         5.98 o
   9   4   1          0.98          2.14         0.84 o
  10   4   1         66.07         60.85         2.63 o
  11   4   1         83.64         88.31         3.84 o
  12   4   1        425.97        453.76         8.92 o
 -12   5   1         12.48         14.92         2.70 o
 -11   5   1          3.05          2.87         1.15 o
 -10   5   1         45.67         52.59         2.48 o
  -9   5   1         43.26         46.63         2.22 o
  -8   5   1       1009.96       1030.84         8.74 o
  -7   5   1        101.39         93.92         2.12 o
  -6   5   1         37.88         37.57         1.36 o
  -5   5   1        134.47        116.51         2.22 o
  -4   5   1       1257.66       1225.25         5.38 o
  -3   5   1          2.65          5.18         0.35 o
  -2   5   1         76.56         84.54         1.21 o
  -1   5   1       2986.89       3020.74         9.93 o
   0   5   1          8.68          8.73         0.60 o
   1   5   1          5.09          2.07         0.31 o
   2   5   1       1326.77       1302.09         8.85 o
   3   5   1        481.90        449.46         3.20 o
   4   5   1        296.61        288.09         2.89 o
   5   5   1          2.68          1.42         0.34 o
   6   5   1         60.69         55.14         1.82 o
   7   5   1         43.47         42.21         1.60 o
   8   5   1          0.31          0.04         0.75 o
   9   5   1          9.99         14.35         1.81 o
  10   5   1         45.85         42.82         2.26 o
  11   5   1          1.04          0.38         1.14 o
  12   5   1          4.40          3.36         1.59 o
 -12   6   1          4.85          1.82         1.92 o
 -11   6   1         15.61         14.85         1.92 o
 -10   6   1          3.21          3.60         1.18 o
  -9   6   1          1.68          1.50         1.03 o
  -8   6   1        117.67        110.24         3.26 o
  -7   6   1          4.48          3.40         0.67 o
  -6   6   1         27.74         26.13         1.31 o
  -5   6   1          0.59         -0.32         0.33 o
  -4   6   1       1029.82       1004.08         6.15 o
  -3   6   1         37.72         43.03         1.45 o
  -2   6   1          1.87          3.06         0.36 o
  -1   6   1       1085.47       1152.14         6.74 o
   0   6   1         28.22         35.73         1.24 o
   1   6   1         30.49         31.33         0.90 o
   2   6   1         16.76         17.12         0.69 o
   3   6   1        184.69        204.97         3.10 o
   4   6   1       1586.64       1518.98         7.65 o
   5   6   1         59.29         64.31         1.52 o
   6   6   1        311.57        273.12         4.03 o
   7   6   1         14.00         16.44         1.18 o
   8   6   1        170.34        169.66         4.43 o
   9   6   1        195.53        194.40         5.45 o
  10   6   1          6.23          5.46         1.32 o
  11   6   1         10.91         13.03         1.79 o
 -11   7   1        126.25        135.30         5.21 o
 -10   7   1          4.14          6.06         1.46 o
  -9   7   1          0.29          0.20         1.54 o
  -8   7   1         88.49         95.40         3.18 o
  -7   7   1        457.55        474.25         7.53 o
  -6   7   1         40.42         43.30         2.23 o
  -5   7   1        237.17        212.74         3.61 o
  -4   7   1        628.51        593.36         5.86 o
  -3   7   1       1759.66       1763.60        10.94 o
  -2   7   1         45.64         50.49         1.29 o
  -1   7   1        117.18        130.06         2.65 o
   0   7   1         15.30         21.94         1.09 o
   1   7   1        104.10        109.30         2.26 o
   2   7   1        586.34        609.98         4.28 o
   3   7   1        396.24        376.79         4.47 o
   4   7   1        270.54        262.17         3.91 o
   5   7   1        249.23        225.56         3.71 o
   6   7   1         10.47          9.63         1.18 o
   7   7   1          0.07         -0.31         0.84 o
   8   7   1          4.23          4.04         0.94 o
   9   7   1         56.33         54.23         3.02 o
  10   7   1          1.20          1.20         1.14 o
  11   7   1          0.54          2.86         1.42 o
 -11   8   1         23.07         29.04         4.58 o
 -10   8   1         11.41         14.49         1.95 o
  -9   8   1          8.10          7.08         1.18 o
  -8   8   1         44.23         46.94         2.70 o
  -7   8   1        105.07        106.61         4.13 o
  -6   8   1         12.36         14.32         1.47 o
  -5   8   1          0.16          0.70         0.59 o
  -4   8   1         29.23         29.16         1.44 o
  -3   8   1         53.92         47.24         2.42 o
  -2   8   1          4.75          4.15         0.62 o
  -1   8   1        349.43        345.74         4.39 o
   0   8   1          0.07          0.52         0.50 o
   1   8   1         23.52         19.68         1.09 o
   2   8   1          0.82          0.94         0.36 o
   3   8   1        574.25        564.74         5.78 o
   4   8   1         27.33         31.00         1.49 o
   5   8   1          0.86          1.47         0.65 o
   6   8   1         56.29         56.54         4.66 o
   7   8   1        221.87        228.97         5.50 o
   8   8   1          1.24         -0.10         0.96 o
   9   8   1         14.84         19.36         2.08 o
  10   8   1         11.64         13.11         1.88 o
  11   8   1         19.37         24.11         4.11 o
 -10   9   1          1.79         -0.64         1.40 o
  -9   9   1          9.54         10.01         1.40 o
  -8   9   1          7.55          8.17         1.45 o
  -7   9   1         67.15         71.37         3.28 o
  -6   9   1         57.38         56.85         2.81 o
  -5   9   1         73.71         74.46         2.48 o
  -4   9   1         58.43         56.95         2.08 o
  -3   9   1         63.50         62.87         2.75 o
  -2   9   1        341.75        316.26         5.71 o
  -1   9   1        112.83        119.55         2.79 o
   0   9   1         25.27         26.92         1.39 o
   1   9   1        171.48        168.07         3.27 o
   2   9   1        147.04        133.64         3.75 o
   3   9   1         46.19         40.86         2.23 o
   4   9   1          4.45          3.43         0.80 o
   5   9   1         83.88         76.93         3.81 o
   6   9   1        189.38        183.45         4.90 o
   7   9   1         58.05         54.20         2.86 o
   8   9   1          1.66         -0.53         1.10 o
   9   9   1          6.40          4.97         1.30 o
  10   9   1          1.55          3.13         1.44 o
  -9  10   1          5.72          7.80         1.60 o
  -8  10   1          2.55          0.66         1.47 o
  -7  10   1          8.00         11.75         2.12 o
  -6  10   1         46.66         45.43         3.42 o
  -5  10   1          6.33          5.95         1.67 o
  -4  10   1        308.37        309.48         6.25 o
  -3  10   1        212.15        202.87         5.01 o
  -2  10   1         29.33         26.40         1.88 o
  -1  10   1         33.06         36.60         2.13 o
   0  10   1         49.14         49.62         2.00 o
   1  10   1          0.13          2.31         0.97 o
   2  10   1         74.05         67.74         2.89 o
   3  10   1         93.66         97.41         3.51 o
   4  10   1          6.17          8.25         1.30 o
   5  10   1          0.82          2.00         1.23 o
   6  10   1          5.17          4.72         1.40 o
   7  10   1          8.09          7.54         3.35 o
   8  10   1         80.01         80.34         4.80 o
   9  10   1          0.59         -0.93         1.61 o
  -8  11   1         38.79         38.65         4.09 o
  -7  11   1         12.57         13.99         2.36 o
  -6  11   1          6.11          4.66         2.13 o
  -5  11   1          9.67         10.74         2.02 o
  -4  11   1        186.93        185.91         5.15 o
  -3  11   1          3.03          3.04         1.03 o
  -2  11   1          5.12          4.72         1.10 o
  -1  11   1         52.19         46.72         2.53 o
   0  11   1        377.75        355.51         8.68 o
   1  11   1        163.16        154.19         4.85 o
   2  11   1         15.78         13.68         1.50 o
   3  11   1         37.61         37.02         2.42 o
   4  11   1        578.58        574.49         8.96 o
   5  11   1         11.72          9.44         1.88 o
   6  11   1          4.64          4.76         1.68 o
   7  11   1          8.73          9.63         2.03 o
   8  11   1         54.25         61.51         4.40 o
  -7  12   1          3.03          4.23         2.00 o
  -6  12   1          2.52          5.20         1.71 o
  -5  12   1         53.44         53.42         8.18 o
  -4  12   1        168.52        171.97         5.25 o
  -3  12   1         10.59         12.16         1.63 o
  -2  12   1         29.84         29.40         2.16 o
  -1  12   1         15.53         13.28         5.83 o
   0  12   1          0.30          1.09         1.31 o
   1  12   1         36.97         34.97         3.11 o
   2  12   1         22.76         22.75         2.00 o
   3  12   1         20.05         18.89         2.03 o
   4  12   1         65.27         77.34         4.57 o
   5  12   1         12.19         10.22         3.82 o
   6  12   1         30.31         34.63         3.40 o
   7  12   1         42.19         45.60         6.61 o
  -5  13   1         28.76         32.27         3.36 o
  -4  13   1        124.96        131.13         6.09 o
  -3  13   1         22.59         21.53         2.63 o
  -2  13   1          0.96         -1.54         1.54 o
  -1  13   1          0.05          0.69         1.52 o
   0  13   1          1.47          0.29         1.33 o
   1  13   1          5.59          3.45         2.09 o
   2  13   1          0.97         -1.56         1.82 o
   3  13   1          2.02          0.18         1.05 o
   4  13   1          2.24         -0.28         1.37 o
   5  13   1         23.53         19.82         2.72 o
  -2  14   1          0.13         -1.55         1.55 o
  -1  14   1          5.75          3.19         1.54 o
   0  14   1          7.66          9.32         2.11 o
   1  14   1          2.50          0.34         1.42 o
   2  14   1         11.01         12.23         2.63 o
 -12   0   2         15.17         14.93         3.86 o
 -10   0   2         40.64         44.63         2.88 o
  -8   0   2        747.89        683.52         7.91 o
  -6   0   2        177.84        182.60         5.37 o
  -4   0   2        500.27        536.72         3.74 o
  -2   0   2       1189.63       1465.28        12.39 o
   2   0   2       6064.87       6411.49        19.64 o
   4   0   2        414.03        364.32         3.56 o
   6   0   2          0.04          0.14         0.71 o
   8   0   2          2.35          3.60         0.89 o
  10   0   2         76.85         82.70         3.82 o
  12   0   2          5.23          2.69         2.18 o
 -13   1   2         59.87         68.15         4.67 o
 -12   1   2       1051.68       1088.67        17.06 o
 -11   1   2        129.65        132.71         5.35 o
 -10   1   2          1.14          2.17         0.89 o
  -9   1   2         10.13          9.27         0.83 o
  -8   1   2        770.50        609.69         5.26 o
  -7   1   2        516.68        440.14         3.40 o
  -6   1   2         90.56         79.43         1.11 o
  -5   1   2        442.56        501.11         3.38 o
  -4   1   2       2449.90       2833.28        13.23 o
  -3   1   2        753.68        882.36         4.85 o
  -2   1   2        156.81        152.55         1.62 o
  -1   1   2       8259.72       9030.25        48.17 o
   1   1   2        314.50        337.94         2.67 o
   2   1   2        127.93        127.68         2.72 o
   3   1   2       2317.48       2648.33        16.82 o
   4   1   2       1256.73       1307.13         3.81 o
   5   1   2          0.76          0.82         0.17 o
   6   1   2        294.67        273.15         2.46 o
   7   1   2        680.93        592.15         5.05 o
   8   1   2         18.63         23.81         1.33 o
   9   1   2          5.05          4.89         0.80 o
  10   1   2          0.28          0.96         0.94 o
  11   1   2        162.17        165.37         7.03 o
  12   1   2          0.97          0.50         1.46 o
  13   1   2          0.49         -2.61         2.61 o
 -13   2   2        109.74        127.85         6.36 o
 -12   2   2          0.96          1.43         2.17 o
 -11   2   2         36.60         37.54         2.52 o
 -10   2   2         36.40         37.83         2.34 o
  -9   2   2         59.57         53.58         2.01 o
  -8   2   2          4.81          5.24         0.56 o
  -7   2   2         70.21         54.11         1.06 o
  -6   2   2        202.46        196.20         2.09 o
  -5   2   2         82.34        110.03         1.23 o
  -4   2   2       1913.03       1973.84         7.05 o
  -3   2   2          0.06          0.79         0.22 o
  -2   2   2       2940.47       3216.26        19.24 o
  -1   2   2       1151.34       1405.66        10.63 o
   0   2   2       2053.33       2392.98         6.85 o
   1   2   2        479.18        564.93         4.19 o
   2   2   2        257.47        315.97         2.85 o
   3   2   2        375.17        398.22         3.44 o
   4   2   2        987.75       1118.92         5.28 o
   5   2   2          0.10          0.24         0.25 o
   6   2   2        474.60        467.84         3.55 o
   7   2   2        566.52        505.77         3.96 o
   8   2   2        141.55        138.57         2.67 o
   9   2   2          0.43          1.35         0.83 o
  10   2   2          2.98          4.11         2.08 o
  11   2   2        105.94        106.06         4.09 o
  12   2   2         33.49         32.97         3.19 o
  13   2   2         20.16         24.08         4.05 o
 -13   3   2          5.62          9.39         3.06 o
 -12   3   2         56.06         54.66         3.23 o
 -11   3   2          0.16          0.40         1.08 o
 -10   3   2        183.69        185.63         4.39 o
  -9   3   2          2.59          3.84         0.75 o
  -8   3   2         40.38         34.13         1.21 o
  -7   3   2          3.64          8.35         0.77 o
  -6   3   2          6.25          8.89         0.50 o
  -5   3   2          9.66          5.26         0.41 o
  -4   3   2         11.35         12.17         0.40 o
  -3   3   2        247.52        199.17         1.40 o
  -2   3   2         52.78         66.06         0.66 o
  -1   3   2        842.75        859.38         6.43 o
   0   3   2        332.31        383.85         3.74 o
   1   3   2       1807.82       2054.63         9.67 o
   2   3   2         94.39         92.32         1.50 o
   3   3   2        769.97        855.67         4.09 o
   4   3   2        515.61        645.53         4.64 o
   5   3   2        386.59        399.96         9.68 o
   6   3   2        684.77        577.92         3.79 o
   7   3   2       1017.00       1052.23         5.62 o
   8   3   2          2.51          5.05         0.68 o
   9   3   2         11.00         11.29         1.19 o
  10   3   2        242.46        238.54         5.01 o
  11   3   2        130.91        133.00         6.46 o
  12   3   2         13.04         13.47         1.76 o
 -12   4   2          1.15         -0.06         1.40 o
 -11   4   2         70.49         78.58         3.66 o
 -10   4   2         51.23         54.14         2.47 o
  -9   4   2          1.31          1.37         0.77 o
  -8   4   2         23.78         25.78         1.26 o
  -7   4   2        206.14        162.18         2.48 o
  -6   4   2         49.77         42.23         1.21 o
  -5   4   2        183.61        189.77         1.97 o
  -4   4   2        283.68        309.84         2.40 o
  -3   4   2        141.87        125.48         1.57 o
  -2   4   2        153.49        143.75         1.49 o
  -1   4   2        123.42        144.79         2.71 o
   0   4   2         43.87         44.87         0.67 o
   1   4   2        119.25        102.61         1.34 o
   2   4   2         85.81        109.60         4.29 o
   3   4   2        288.41        315.54         2.69 o
   4   4   2         39.31         46.95         1.12 o
   5   4   2        176.21        146.50         1.91 o
   6   4   2         15.57         20.44         1.11 o
   7   4   2          0.12          1.15         0.52 o
   8   4   2         30.88         28.29         1.37 o
   9   4   2         83.34         87.24         2.92 o
  10   4   2          5.55          6.65         1.11 o
  11   4   2         15.46         14.88         1.80 o
  12   4   2         43.18         48.27         3.14 o
 -12   5   2         68.65         68.18         4.62 o
 -11   5   2         44.38         51.96         3.13 o
 -10   5   2        317.30        322.63         5.92 o
  -9   5   2         65.52         67.38         2.62 o
  -8   5   2        519.70        477.79         5.04 o
  -7   5   2        120.65        119.80         2.38 o
  -6   5   2        294.86        241.19         2.53 o
  -5   5   2       2223.43       2103.60         8.76 o
  -4   5   2         44.57         42.93         0.95 o
  -3   5   2        275.27        325.04         3.10 o
  -2   5   2        150.85        145.52         1.64 o
  -1   5   2       1049.54       1179.16         8.35 o
   0   5   2        670.11        778.50        10.19 o
   1   5   2         56.04         69.60         1.22 o
   2   5   2        819.08        875.15         6.38 o
   3   5   2        309.10        340.81         2.88 o
   4   5   2         10.61         20.06         0.82 o
   5   5   2          0.03          0.30         0.33 o
   6   5   2         91.59        108.66         2.77 o
   7   5   2         10.85         11.31         0.98 o
   8   5   2        119.52        123.50         2.84 o
   9   5   2        154.54        157.34         5.55 o
  10   5   2        363.61        370.83         6.39 o
  11   5   2         12.19         12.46         1.73 o
  12   5   2         10.38         10.26         2.72 o
 -12   6   2          0.02          0.20         1.50 o
 -11   6   2          2.78          5.77         1.58 o
 -10   6   2          1.47          2.21         1.16 o
  -9   6   2          0.04         -0.11         1.40 o
  -8   6   2         18.97         19.38         1.52 o
  -7   6   2         11.44          6.74         0.79 o
  -6   6   2         25.28         30.91         1.28 o
  -5   6   2         21.11         21.38         0.84 o
  -4   6   2          2.13          2.30         0.60 o
  -3   6   2          1.82          2.40         0.45 o
  -2   6   2        618.74        674.43         3.67 o
  -1   6   2         10.92         13.11         0.80 o
   0   6   2         17.45         20.00         0.95 o
   1   6   2         45.56         48.50         1.11 o
   2   6   2         32.98         35.92         0.97 o
   3   6   2         72.72         72.94         2.89 o
   4   6   2         32.73         28.05         1.18 o
   5   6   2          0.11          0.97         0.41 o
   6   6   2          3.79          6.69         0.84 o
   7   6   2         86.27         86.66         2.51 o
   8   6   2         11.31         10.87         1.20 o
   9   6   2         23.92         26.05         2.16 o
  10   6   2         12.39         13.94         1.75 o
  11   6   2          0.01          0.64         1.22 o
 -11   7   2          0.22         -0.33         2.17 o
 -10   7   2          0.26          1.55         1.16 o
  -9   7   2         55.91         57.81         2.63 o
  -8   7   2         11.39         13.43         1.40 o
  -7   7   2         13.02         15.00         1.53 o
  -6   7   2         25.09         32.96         1.97 o
  -5   7   2          2.21          4.79         0.88 o
  -4   7   2        942.07        838.02         6.97 o
  -3   7   2         78.50         82.44         2.15 o
  -2   7   2        102.17         94.80         2.09 o
  -1   7   2        774.02        811.50         6.21 o
   0   7   2        874.28        913.16         6.62 o
   1   7   2        107.21        119.60         1.82 o
   2   7   2         57.11         60.98         1.48 o
   3   7   2        850.20        825.20         6.62 o
   4   7   2         14.92         13.66         1.10 o
   5   7   2        103.51        110.54         2.69 o
   6   7   2         71.27         57.74         2.58 o
   7   7   2         49.64         54.91         2.65 o
   8   7   2         45.72         47.40         2.28 o
   9   7   2          8.69          7.73         2.25 o
  10   7   2          3.72          6.18         1.38 o
  11   7   2         81.77         88.64         4.24 o
 -11   8   2          0.21          0.74         2.08 o
 -10   8   2          0.30         -0.58         1.11 o
  -9   8   2        101.75        105.76         3.64 o
  -8   8   2         24.22         24.96         2.06 o
  -7   8   2        100.61         99.49         3.66 o
  -6   8   2         66.31         62.68         2.78 o
  -5   8   2          2.96          2.09         0.64 o
  -4   8   2         45.34         46.69         1.82 o
  -3   8   2          2.18          1.66         0.79 o
  -2   8   2          0.26          1.12         0.45 o
  -1   8   2        140.60        136.99         3.31 o
   0   8   2        189.45        190.88         3.29 o
   1   8   2         39.91         56.13         1.78 o
   2   8   2        216.94        214.82         4.66 o
   3   8   2         76.13         67.94         2.05 o
   4   8   2          0.45          0.61         0.52 o
   5   8   2          9.90         10.23         0.95 o
   6   8   2         15.36         14.71         1.52 o
   7   8   2          2.55          3.59         1.02 o
   8   8   2          0.81         -0.15         0.99 o
   9   8   2          3.18          1.30         1.19 o
  10   8   2          7.31          5.21         1.36 o
 -10   9   2         93.59        106.88         5.84 o
  -9   9   2          0.24          1.36         0.93 o
  -8   9   2         38.60         40.51         2.64 o
  -7   9   2         11.85         18.01         1.78 o
  -6   9   2        243.35        242.01         5.58 o
  -5   9   2        129.88        130.27         3.24 o
  -4   9   2          6.76          6.27         1.23 o
  -3   9   2         89.29         88.47         3.63 o
  -2   9   2        338.01        316.81         5.69 o
  -1   9   2          9.25         11.48         0.99 o
   0   9   2        156.79        155.01         3.19 o
   1   9   2          7.97          9.94         0.90 o
   2   9   2          3.79          4.02         1.13 o
   3   9   2       1115.87       1079.36        10.76 o
   4   9   2        607.76        588.13         6.52 o
   5   9   2         52.79         54.34         2.12 o
   6   9   2          0.29          1.71         1.22 o
   7   9   2        137.62        136.57         4.45 o
   8   9   2         36.07         31.27         2.36 o
   9   9   2          3.03          1.40         1.15 o
  10   9   2         43.94         42.18         3.70 o
  -9  10   2         23.34         22.59         2.36 o
  -8  10   2         16.21         14.46         2.35 o
  -7  10   2         69.25         72.66         4.97 o
  -6  10   2         15.58         18.07         2.40 o
  -5  10   2          2.54         -0.10         1.08 o
  -4  10   2          9.80          8.71         1.59 o
  -3  10   2         79.20         74.38         3.08 o
  -2  10   2          0.70          1.86         0.92 o
  -1  10   2         35.17         37.90         1.73 o
   0  10   2        284.27        282.13         4.58 o
   1  10   2         83.75         76.32         3.01 o
   2  10   2         17.54         18.93         1.66 o
   3  10   2          4.84          4.88         1.21 o
   4  10   2         22.33         22.48         1.83 o
   5  10   2         35.46         31.68         2.87 o
   6  10   2         27.55         21.73         2.63 o
   7  10   2          3.43         -0.44         1.31 o
   8  10   2         18.75         16.75         2.68 o
   9  10   2          0.28         -0.06         1.46 o
  -8  11   2         30.96         31.61         3.30 o
  -7  11   2         73.86         74.27         4.64 o
  -6  11   2          0.18         -0.92         1.29 o
  -5  11   2        132.45        121.78         5.54 o
  -4  11   2         57.45         50.63         2.79 o
  -3  11   2         83.81         78.28         3.35 o
  -2  11   2          2.12          1.30         1.06 o
  -1  11   2          1.71          1.82         1.00 o
   0  11   2        111.38        108.96         3.73 o
   1  11   2        203.87        201.44         5.11 o
   2  11   2         16.88         15.70         1.60 o
   3  11   2        157.04        150.80         4.61 o
   4  11   2        241.16        241.65         5.89 o
   5  11   2         27.07         24.05         2.94 o
   6  11   2         16.91         18.28         2.53 o
   7  11   2         15.90         14.96         2.39 o
   8  11   2          4.54          3.65         1.51 o
  -7  12   2          3.79          4.07         4.30 o
  -6  12   2          0.48          0.06         1.41 o
  -5  12   2          4.11          7.05         1.81 o
  -4  12   2          5.06          5.93         1.37 o
  -3  12   2          3.00          3.02         1.20 o
  -2  12   2          1.26          0.24         1.00 o
  -1  12   2          0.27         -0.44         1.30 o
   0  12   2         14.02         14.35         2.06 o
   1  12   2          8.44          8.47         1.84 o
   2  12   2          1.83          2.52         1.11 o
   3  12   2          2.12          0.76         1.75 o
   4  12   2          6.33          8.52         1.83 o
   5  12   2         77.97         81.86         9.25 o
   6  12   2         18.25         20.74         2.80 o
   7  12   2         30.92         34.88         4.82 o
  -5  13   2         97.52         98.48         5.46 o
  -4  13   2          0.61          2.65         2.39 o
  -3  13   2         37.42         38.46         3.75 o
  -2  13   2         26.16         27.70         6.17 o
  -1  13   2        142.66        134.33         6.08 o
   0  13   2          2.78          3.79         1.73 o
   1  13   2          0.29          0.41         1.39 o
   2  13   2         23.14         19.28         2.58 o
   3  13   2         18.12         20.46         2.15 o
   4  13   2         16.73         16.97         2.54 o
   5  13   2          5.34          5.57         1.99 o
  -2  14   2          0.06         -0.02         1.37 o
  -1  14   2         10.53          9.97         2.04 o
   0  14   2          0.23          0.46         1.44 o
   1  14   2         10.93         11.54         2.72 o
   2  14   2         20.43         18.90         2.98 o
 -13   0   3        176.74        183.17        10.63 o
 -11   0   3        173.58        183.77         9.34 o
  -9   0   3        164.62        142.83         3.94 o
  -7   0   3       3123.26       2789.70        17.77 o
  -5   0   3        103.59        147.06         1.65 o
  -3   0   3        404.82        426.84         3.66 o
  -1   0   3       7303.65       7754.57        28.87 o
   1   0   3       1812.65       1956.53         5.37 o
   3   0   3        174.64        224.57         2.10 o
   5   0   3       1143.76       1061.69        15.49 o
   7   0   3         11.39         18.13         1.55 o
   9   0   3        294.35        300.33         6.74 o
  11   0   3         13.29         13.88         3.17 o
 -13   1   3         21.98         18.76         3.64 o
 -12   1   3          2.05          3.71         2.22 o
 -11   1   3        114.54        124.44         4.30 o
 -10   1   3         13.20         12.77         1.15 o
  -9   1   3        214.47        180.00         3.10 o
  -8   1   3         91.80         92.00         2.08 o
  -7   1   3         76.48         69.79         1.11 o
  -6   1   3        189.08        216.53         1.61 o
  -5   1   3       1009.92       1061.29         3.43 o
  -4   1   3         15.17         39.76         0.73 o
  -3   1   3        109.68        120.84         1.46 o
  -2   1   3        339.62        360.04         8.60 o
  -1   1   3       3981.60       4340.51        30.17 o
   0   1   3        508.59        592.06         2.90 o
   1   1   3       3929.21       4148.65        26.91 o
   2   1   3       1771.05       1886.74         8.79 o
   3   1   3        191.42        234.88         2.87 o
   4   1   3        144.40        145.88         1.40 o
   5   1   3         87.91         71.23         1.26 o
   6   1   3        624.31        554.18         4.28 o
   7   1   3        136.87        121.94         1.81 o
   8   1   3          8.85         11.52         0.94 o
   9   1   3          0.06          1.83         0.71 o
  10   1   3        310.35        317.51         6.43 o
  11   1   3          1.83          0.78         1.42 o
  12   1   3         66.50         67.13         4.40 o
 -13   2   3        243.50        271.70         9.13 o
 -12   2   3        208.35        225.95         6.18 o
 -11   2   3        114.12        108.82         7.08 o
 -10   2   3         42.28         51.05         2.36 o
  -9   2   3         12.88         12.41         1.08 o
  -8   2   3          0.09         -0.39         0.44 o
  -7   2   3          0.04          0.14         0.27 o
  -6   2   3        357.02        371.82         2.89 o
  -5   2   3        301.08        375.90         2.65 o
  -4   2   3          1.10          2.33         0.31 o
  -3   2   3       2189.44       2272.49         6.22 o
  -2   2   3       2100.69       2238.76        12.71 o
  -1   2   3      43500.23      43802.14       372.24 o
   0   2   3        738.14        674.26         3.34 o
   1   2   3       1915.12       1975.37         7.13 o
   2   2   3       2659.56       2793.52        14.07 o
   3   2   3        207.50        294.36         2.91 o
   4   2   3          3.65          2.28         0.22 o
   5   2   3         98.98         95.26         1.48 o
   6   2   3          3.13          6.40         0.51 o
   7   2   3        106.24         86.09         1.66 o
   8   2   3          1.83          1.80         0.50 o
   9   2   3         68.03         69.65         2.96 o
  10   2   3          0.43          0.14         0.84 o
  11   2   3         41.29         39.88         2.61 o
  12   2   3          1.52          0.13         1.40 o
 -13   3   3          4.12          3.99         2.55 o
 -12   3   3          4.13          1.82         1.59 o
 -11   3   3         12.16          7.89         1.28 o
 -10   3   3        251.75        250.89         5.87 o
  -9   3   3          2.17          1.69         0.60 o
  -8   3   3         37.62         32.84         1.20 o
  -7   3   3         35.12         39.05         1.05 o
  -6   3   3        365.69        304.26         2.61 o
  -5   3   3        339.58        332.35         2.24 o
  -4   3   3         70.64         66.41         0.93 o
  -3   3   3        303.81        341.86         2.10 o
  -2   3   3         82.84         95.95         1.27 o
  -1   3   3        458.08        556.31         2.64 o
   0   3   3        261.14        365.28         6.94 o
   1   3   3          8.04          3.47         0.27 o
   2   3   3       1111.95       1321.31         5.74 o
   3   3   3          3.03          2.01         0.34 o
   4   3   3         32.01         33.94         0.72 o
   5   3   3         53.29         40.87         1.24 o
   6   3   3          0.88          7.94         0.51 o
   7   3   3       1146.92       1025.23         7.47 o
   8   3   3        134.30        116.72         3.08 o
   9   3   3          2.47          3.12         0.87 o
  10   3   3          2.50          3.72         0.92 o
  11   3   3        773.50        821.97        11.32 o
  12   3   3         51.46         60.39         4.07 o
 -12   4   3         20.42         19.27         2.02 o
 -11   4   3         30.03         28.54         2.23 o
 -10   4   3         46.71         44.56         2.27 o
  -9   4   3          0.65          0.61         0.71 o
  -8   4   3         57.84         51.55         1.53 o
  -7   4   3        128.55        109.14         2.05 o
  -6   4   3          4.25          7.13         0.42 o
  -5   4   3        462.84        419.80         2.44 o
  -4   4   3        617.19        603.15         5.21 o
  -3   4   3       1073.02       1192.64         5.17 o
  -2   4   3         49.84         73.92         0.98 o
  -1   4   3        443.29        501.59         7.71 o
   0   4   3          0.90          2.59         0.25 o
   1   4   3        651.54        697.31         3.06 o
   2   4   3        147.77        143.57         7.91 o
   3   4   3        790.94        799.48         4.38 o
   4   4   3         32.83         32.19         1.00 o
   5   4   3        385.04        303.52         2.78 o
   6   4   3        185.50        144.00         2.86 o
   7   4   3        279.69        245.57         3.60 o
   8   4   3          2.66          3.05         0.61 o
   9   4   3         19.30         18.56         1.49 o
  10   4   3          9.32         10.91         1.32 o
  11   4   3         85.65         90.04         3.90 o
  12   4   3         47.88         48.27         3.12 o
 -12   5   3         20.02         22.60         2.80 o
 -11   5   3          5.52          6.21         1.47 o
 -10   5   3         16.82         17.03         1.54 o
  -9   5   3          2.25          3.60         0.86 o
  -8   5   3        492.42        484.75         6.28 o
  -7   5   3          0.37          2.31         0.61 o
  -6   5   3         18.85         12.40         0.59 o
  -5   5   3        114.94        104.27         1.68 o
  -4   5   3        534.33        552.56         3.61 o
  -3   5   3        196.29        220.64         1.87 o
  -2   5   3         80.40         73.17         0.89 o
  -1   5   3         45.17         52.02         1.02 o
   0   5   3        305.65        372.56         3.91 o
   1   5   3        275.42        242.56         2.38 o
   2   5   3        890.73        932.38         5.95 o
   3   5   3        296.07        327.97         2.91 o
   4   5   3        402.60        384.89         3.43 o
   5   5   3          7.89          5.35         0.51 o
   6   5   3          7.62          6.71         0.76 o
   7   5   3         28.51         31.55         1.56 o
   8   5   3        152.37        140.23         3.03 o
   9   5   3          0.25          2.15         0.87 o
  10   5   3          4.48          5.56         1.17 o
  11   5   3         77.44         80.25         3.86 o
  12   5   3         90.03         86.79         5.18 o
 -12   6   3         77.50         89.07         4.32 o
 -11   6   3         16.97         15.94         2.02 o
 -10   6   3         20.74         22.64         2.24 o
  -9   6   3        259.51        255.99         6.27 o
  -8   6   3        526.65        542.53         7.11 o
  -7   6   3         31.94         28.97         1.34 o
  -6   6   3         99.82         98.25         2.16 o
  -5   6   3          5.45          7.76         0.69 o
  -4   6   3       1615.07       1616.47        11.34 o
  -3   6   3          1.19          0.72         0.53 o
  -2   6   3        172.84        165.00         1.95 o
  -1   6   3        496.26        542.77        11.63 o
   0   6   3         85.57         88.66         1.39 o
   1   6   3        414.91        467.58         3.90 o
   2   6   3        157.53        156.65         1.98 o
   3   6   3         57.59         56.98         1.84 o
   4   6   3         72.62         60.63         1.41 o
   5   6   3        401.12        411.08         3.89 o
   6   6   3         14.73         15.31         1.07 o
   7   6   3         21.73         25.83         1.45 o
   8   6   3         26.49         25.53         1.66 o
   9   6   3         37.25         31.95         2.35 o
  10   6   3         50.39         55.29         3.19 o
  11   6   3         61.70         65.46         3.62 o
 -11   7   3          3.56          2.67         1.23 o
 -10   7   3          2.91          1.72         1.56 o
  -9   7   3         73.80         72.34         2.93 o
  -8   7   3         73.89         72.05         2.79 o
  -7   7   3         46.62         40.92         2.32 o
  -6   7   3         28.82         26.75         1.78 o
  -5   7   3        596.79        540.53         5.04 o
  -4   7   3        439.33        416.06         4.22 o
  -3   7   3         96.76        102.36         1.60 o
  -2   7   3          6.91          6.07         0.66 o
  -1   7   3          9.28         12.84         0.89 o
   0   7   3         80.45         86.40         2.08 o
   1   7   3          0.28          0.46         0.45 o
   2   7   3        239.07        249.30         2.71 o
   3   7   3        391.97        388.83         4.58 o
   4   7   3       1045.64       1009.79         7.69 o
   5   7   3        651.29        621.75         6.20 o
   6   7   3         32.45         33.11         2.05 o
   7   7   3         11.86         14.42         1.45 o
   8   7   3          6.77          7.53         1.28 o
   9   7   3        120.90        122.97         5.42 o
  10   7   3          0.19          0.38         1.24 o
  11   7   3          1.05         -1.27         1.27 o
 -11   8   3          5.76          2.23         2.07 o
 -10   8   3          0.01         -2.06         2.06 o
  -9   8   3        212.16        218.98         5.18 o
  -8   8   3         12.02         14.17         1.68 o
  -7   8   3          7.10          6.88         1.32 o
  -6   8   3        127.21        118.72         3.80 o
  -5   8   3        202.54        190.66         3.67 o
  -4   8   3         54.09         57.56         2.01 o
  -3   8   3         62.81         67.47         2.55 o
  -2   8   3          3.78          2.74         0.55 o
  -1   8   3          0.01          1.05         0.52 o
   0   8   3         72.75         71.22         2.04 o
   1   8   3        219.58        233.35         3.56 o
   2   8   3        136.20        142.53         2.19 o
   3   8   3        470.27        461.19         5.26 o
   4   8   3         85.57         84.21         2.39 o
   5   8   3         15.68         15.31         1.14 o
   6   8   3         95.68         91.62         3.37 o
   7   8   3          0.12         -0.62         1.08 o
   8   8   3         67.70         72.22         3.32 o
   9   8   3         11.75         10.37         1.62 o
  10   8   3          5.23          3.13         1.22 o
 -10   9   3          0.61          2.10         1.32 o
  -9   9   3          0.80          1.45         0.97 o
  -8   9   3         13.87         14.57         1.73 o
  -7   9   3         34.21         30.55         2.23 o
  -6   9   3          3.47          3.48         1.13 o
  -5   9   3          2.66          2.80         0.83 o
  -4   9   3         72.62         72.43         2.91 o
  -3   9   3         36.02         33.42         2.00 o
  -2   9   3        352.29        342.63         4.62 o
  -1   9   3        337.49        335.81         4.68 o
   0   9   3          0.88          2.67         0.70 o
   1   9   3          0.32          1.13         0.53 o
   2   9   3        705.31        683.02         8.44 o
   3   9   3          7.11          8.90         1.40 o
   4   9   3         31.76         29.90         1.60 o
   5   9   3          0.41          1.67         0.72 o
   6   9   3        219.26        213.89         5.28 o
   7   9   3         31.79         27.88         2.19 o
   8   9   3         23.40         23.07         2.08 o
   9   9   3         13.86         12.61         1.72 o
  10   9   3         11.62         11.89         2.25 o
  -9  10   3         77.03         94.26         4.40 o
  -8  10   3        154.15        154.25        14.75 o
  -7  10   3         88.80         91.78         5.38 o
  -6  10   3          9.04         12.08         2.03 o
  -5  10   3         10.56         11.68         1.44 o
  -4  10   3         89.59         87.23         3.37 o
  -3  10   3         15.68         15.57         1.58 o
  -2  10   3          1.76          2.17         0.92 o
  -1  10   3         48.69         43.38         1.83 o
   0  10   3        210.17        206.52         3.93 o
   1  10   3         17.64         18.22         1.66 o
   2  10   3        274.65        267.87         5.68 o
   3  10   3          6.87          7.78         1.68 o
   4  10   3         27.59         28.13         2.11 o
   5  10   3          0.80          1.31         1.27 o
   6  10   3         51.67         48.11         3.56 o
   7  10   3          2.43          3.03         1.50 o
   8  10   3          7.63          7.20         1.70 o
   9  10   3          3.06          4.39         1.72 o
  -8  11   3          0.49          0.73         1.63 o
  -7  11   3         11.62         20.42         3.61 o
  -6  11   3         55.68         54.68         3.95 o
  -5  11   3         48.70         43.94         3.97 o
  -4  11   3         21.18         21.22         1.89 o
  -3  11   3          7.47          9.18         1.61 o
  -2  11   3          5.53          3.31         0.98 o
  -1  11   3         14.53         15.79         1.57 o
   0  11   3         24.82         24.43         1.89 o
   1  11   3        131.84        134.92         4.24 o
   2  11   3        109.83        106.61         3.86 o
   3  11   3         31.18         29.30         2.15 o
   4  11   3         60.88         61.51         3.10 o
   5  11   3         49.38         48.76         3.64 o
   6  11   3         51.97         54.30         5.71 o
   7  11   3         13.18         14.21         3.25 o
   8  11   3         22.35         21.35         3.80 o
  -7  12   3         43.48         45.03         3.86 o
  -6  12   3          9.57         10.71         2.32 o
  -5  12   3          2.67          6.62         1.97 o
  -4  12   3         57.17         59.41         3.14 o
  -3  12   3         95.91        101.17         4.02 o
  -2  12   3         13.10         15.47         1.70 o
  -1  12   3          6.90          8.70         1.98 o
   0  12   3          0.52          1.05         1.32 o
   1  12   3         18.53         20.06         2.52 o
   2  12   3          0.29          1.53         0.99 o
   3  12   3         61.30         62.90         3.47 o
   4  12   3         14.15         13.93         2.28 o
   5  12   3         26.43         31.03         3.25 o
   6  12   3         92.44        105.93         5.72 o
   7  12   3          5.26          1.40         2.15 o
  -5  13   3         74.66         77.60         4.89 o
  -4  13   3         31.75         33.17         4.05 o
  -3  13   3         10.11         11.47         4.67 o
  -2  13   3          0.09         -0.47         1.27 o
  -1  13   3         23.32         22.85         2.80 o
   0  13   3          0.43          0.27         1.32 o
   1  13   3          1.61          1.55         1.44 o
   2  13   3         18.37         18.62         3.21 o
   3  13   3          0.24         -0.07         1.11 o
   4  13   3          1.83          1.01         2.93 o
   5  13   3          4.62          3.47         3.73 o
  -3  14   3          0.72         -1.02         1.86 o
  -2  14   3          0.02         -1.55         1.55 o
  -1  14   3          5.54          6.11         1.86 o
   0  14   3          6.01          2.64         1.84 o
   1  14   3          7.43          5.63         1.94 o
   2  14   3          7.78          8.14         2.83 o
 -12   0   4        699.90        706.67        19.81 o
 -10   0   4          0.24          2.59         1.14 o
  -8   0   4       2188.76       1934.51        13.32 o
  -6   0   4       2227.58       2173.42        18.48 o
  -4   0   4       1376.34       1448.20        18.76 o
  -2   0   4        130.35        100.19         3.98 o
   0   0   4       1347.88       1507.94         5.50 o
   2   0   4       6714.68       6929.55        36.94 o
   4   0   4         31.30         15.43         0.65 o
   6   0   4        202.08        195.35         9.19 o
   8   0   4          0.18          0.21         0.72 o
  10   0   4        108.33        127.25         4.71 o
  12   0   4          5.77          0.56         2.65 o
 -13   1   4          3.78          3.01         1.94 o
 -12   1   4        131.65        137.69         6.22 o
 -11   1   4          9.43         10.95         1.38 o
 -10   1   4          0.08          0.36         0.70 o
  -9   1   4         14.83         14.52         0.97 o
  -8   1   4        173.45        142.98         2.58 o
  -7   1   4         46.62         56.83         1.04 o
  -6   1   4          7.09          8.39         0.38 o
  -5   1   4         98.63        112.26         1.22 o
  -4   1   4         52.84         46.55         1.09 o
  -3   1   4        464.93        536.90         9.05 o
  -2   1   4        604.74        740.37         4.11 o
  -1   1   4        368.99        475.85         3.62 o
   0   1   4       3155.61       3494.27        25.44 o
   1   1   4       1019.79       1155.12         7.28 o
   2   1   4        425.08        415.09         3.53 o
   3   1   4          0.01          2.21         0.23 o
   4   1   4        258.71        301.20         4.24 o
   5   1   4        131.83        109.24         3.59 o
   6   1   4        297.91        282.75         2.69 o
   7   1   4        232.96        242.48         2.95 o
   8   1   4         11.70         12.08         0.99 o
   9   1   4         40.18         40.09         1.81 o
  10   1   4         12.24         15.20         1.60 o
  11   1   4         47.02         47.45         3.70 o
  12   1   4          0.00         -1.59         1.59 o
 -13   2   4         63.85         70.10         4.79 o
 -12   2   4        233.79        258.42         6.63 o
 -11   2   4        121.46        124.79         4.37 o
 -10   2   4         44.27         40.65         1.92 o
  -9   2   4         22.81         17.82         1.06 o
  -8   2   4          1.28          1.47         0.37 o
  -7   2   4        293.00        245.88         2.28 o
  -6   2   4        367.02        351.10         2.83 o
  -5   2   4       1047.03       1121.68         4.52 o
  -4   2   4          0.03          2.46         0.63 o
  -3   2   4        144.07        146.87         1.83 o
  -2   2   4        241.96        277.54         3.38 o
  -1   2   4      24293.78      25770.71       262.26 o
   0   2   4       8778.88       9259.10        69.97 o
   1   2   4        375.75        360.31         4.76 o
   2   2   4         15.19         29.14         0.51 o
   3   2   4       3892.23       4345.91        17.38 o
   4   2   4        824.39        834.74         4.52 o
   5   2   4         74.94         74.47         1.33 o
   6   2   4       1040.28        970.17         5.19 o
   7   2   4        232.82        278.71         2.98 o
   8   2   4         52.97         60.34         1.80 o
   9   2   4         99.01         92.59         3.39 o
  10   2   4        165.10        164.21         4.81 o
  11   2   4         12.42         14.25         1.75 o
  12   2   4         12.34         10.39         1.97 o
 -13   3   4         18.84         16.38         3.30 o
 -12   3   4          0.02         -0.87         1.41 o
 -11   3   4         32.88         33.55         2.39 o
 -10   3   4          6.48          6.05         1.13 o
  -9   3   4         95.11         99.80         2.49 o
  -8   3   4          4.10          1.83         0.41 o
  -7   3   4         29.00         30.02         0.95 o
  -6   3   4          7.55          7.15         0.59 o
  -5   3   4        278.69        310.36         2.28 o
  -4   3   4         13.57         28.08         0.72 o
  -3   3   4        380.04        427.65         2.53 o
  -2   3   4        391.38        425.05         4.58 o
  -1   3   4         24.97         38.47         1.10 o
   0   3   4         77.92         76.22         1.59 o
   1   3   4        626.97        674.99         3.95 o
   2   3   4       1438.11       1566.45         8.28 o
   3   3   4          7.68          7.59         0.51 o
   4   3   4         56.47         79.80         1.13 o
   5   3   4        590.18        549.13         9.31 o
   6   3   4        121.74         99.60         1.94 o
   7   3   4        146.75        139.13         2.63 o
   8   3   4          8.88          8.61         1.01 o
   9   3   4          0.11          1.24         0.75 o
  10   3   4         35.30         40.78         2.55 o
  11   3   4         69.24         83.54         3.79 o
  12   3   4         16.97         15.76         2.38 o
 -12   4   4          3.46          3.00         1.21 o
 -11   4   4          1.52          3.02         1.07 o
 -10   4   4        138.06        137.82         3.50 o
  -9   4   4         12.87          8.37         1.09 o
  -8   4   4        163.86        144.09         2.51 o
  -7   4   4         35.72         35.43         1.21 o
  -6   4   4         38.78         51.16         0.87 o
  -5   4   4       1769.42       1645.70         6.09 o
  -4   4   4        294.84        299.54         2.42 o
  -3   4   4         51.14         43.82         1.22 o
  -2   4   4       2722.62       3157.80        19.72 o
  -1   4   4        945.73        936.64        17.60 o
   0   4   4        125.58        115.83         1.43 o
   1   4   4        545.55        602.28         5.40 o
   2   4   4        173.09        177.02         4.80 o
   3   4   4        153.93        202.64         2.27 o
   4   4   4       1382.61       1348.87         6.10 o
   5   4   4        242.72        233.16         3.44 o
   6   4   4        921.99        790.83         6.71 o
   7   4   4        182.35        177.15         3.10 o
   8   4   4         98.75        115.16         3.87 o
   9   4   4          0.50          0.95         0.81 o
  10   4   4        247.22        238.21         5.13 o
  11   4   4         24.01         27.98         2.34 o
  12   4   4          0.99          1.64         1.63 o
 -12   5   4         13.62         14.27         2.29 o
 -11   5   4          0.89          0.72         1.79 o
 -10   5   4         93.73        100.55         3.37 o
  -9   5   4         55.21         59.73         2.22 o
  -8   5   4        108.03        108.04         2.44 o
  -7   5   4          9.25         10.23         0.73 o
  -6   5   4         20.35         20.54         0.76 o
  -5   5   4        164.12        149.52         1.90 o
  -4   5   4        230.20        214.05         2.84 o
  -3   5   4         44.65         36.32         0.93 o
  -2   5   4         56.42         60.65         0.95 o
  -1   5   4         30.93         28.34         1.03 o
   0   5   4        173.23        199.75         1.94 o
   1   5   4       1845.83       2004.62         8.19 o
   2   5   4         14.02         16.56         0.60 o
   3   5   4         11.63         20.33         0.78 o
   4   5   4        260.93        260.35         3.45 o
   5   5   4          1.04          0.69         0.34 o
   6   5   4         54.52         50.12         1.94 o
   7   5   4         16.44         17.26         1.21 o
   8   5   4          4.13          4.32         0.74 o
   9   5   4          3.64          4.24         0.96 o
  10   5   4         57.10         63.34         2.75 o
  11   5   4        144.32        151.15         5.25 o
  12   5   4          4.01          3.02         3.43 o
 -12   6   4        126.71        147.36         7.99 o
 -11   6   4          0.51          1.23         1.13 o
 -10   6   4         22.73         22.75         2.23 o
  -9   6   4        773.95        781.48        12.54 o
  -8   6   4          0.66          4.10         0.87 o
  -7   6   4        163.78        142.31         2.83 o
  -6   6   4          0.02          0.81         0.42 o
  -5   6   4        370.17        375.47         3.72 o
  -4   6   4        112.31         99.06         2.30 o
  -3   6   4          9.31         11.92         0.57 o
  -2   6   4         36.82         36.89         1.02 o
  -1   6   4         12.69         18.99         0.67 o
   0   6   4        142.78        150.91         4.49 o
   1   6   4        240.66        245.35         2.53 o
   2   6   4        792.24        791.53         8.92 o
   3   6   4        275.17        267.48         2.70 o
   4   6   4         38.94         33.50         1.09 o
   5   6   4         12.14         11.82         0.76 o
   6   6   4        184.87        184.13         4.61 o
   7   6   4         44.64         47.56         1.94 o
   8   6   4         10.95         12.25         1.04 o
   9   6   4         54.50         57.44         3.06 o
  10   6   4          6.15          9.16         2.40 o
  11   6   4         31.69         38.16         2.86 o
 -11   7   4          4.05          2.41         1.26 o
 -10   7   4         70.23         69.22         3.64 o
  -9   7   4         45.79         47.63         2.63 o
  -8   7   4          6.04          7.55         1.19 o
  -7   7   4          0.21         -0.21         0.96 o
  -6   7   4          0.38          1.50         0.66 o
  -5   7   4        147.90        129.92         2.52 o
  -4   7   4        188.71        161.49         2.65 o
  -3   7   4         37.66         40.34         1.25 o
  -2   7   4        317.94        291.11         3.07 o
  -1   7   4          1.78          0.74         0.56 o
   0   7   4        510.61        494.12         4.93 o
   1   7   4         26.12         23.28         0.86 o
   2   7   4         64.00         71.46         1.47 o
   3   7   4        118.03        112.59         2.51 o
   4   7   4          0.06          0.68         0.54 o
   5   7   4        184.47        180.49         3.37 o
   6   7   4        104.37        107.00         3.49 o
   7   7   4        171.91        173.92         5.63 o
   8   7   4          0.09          0.60         0.96 o
   9   7   4          9.16          7.63         2.31 o
  10   7   4         11.64         12.41         1.72 o
  11   7   4         26.58         32.83         2.71 o
 -11   8   4          2.46          0.04         2.16 o
 -10   8   4         11.80         16.65         2.05 o
  -9   8   4          9.27          9.43         1.37 o
  -8   8   4         85.29         88.40         3.23 o
  -7   8   4          4.17          5.05         1.06 o
  -6   8   4         34.88         32.51         2.04 o
  -5   8   4         99.18        107.07         2.81 o
  -4   8   4          2.58          2.66         0.98 o
  -3   8   4          1.14          1.65         0.81 o
  -2   8   4        153.71        182.36         3.20 o
  -1   8   4        486.77        463.87         5.16 o
   0   8   4         30.70         26.14         1.29 o
   1   8   4          6.86          6.71         0.74 o
   2   8   4          3.31          2.59         0.42 o
   3   8   4       1114.99       1045.25         7.94 o
   4   8   4          4.59          4.51         0.68 o
   5   8   4         12.47         13.52         1.10 o
   6   8   4          3.09          1.76         1.00 o
   7   8   4         72.14         64.54         3.92 o
   8   8   4         35.17         30.83         2.39 o
   9   8   4         19.45         23.66         2.20 o
  10   8   4          3.03          4.88         1.50 o
 -10   9   4          1.07         -1.41         1.60 o
  -9   9   4         12.11         15.36         2.10 o
  -8   9   4         12.83         11.94         1.59 o
  -7   9   4          0.70          0.22         0.91 o
  -6   9   4          0.85          0.23         1.01 o
  -5   9   4         12.21         11.74         1.33 o
  -4   9   4         17.44         16.75         1.51 o
  -3   9   4          2.80          2.58         0.96 o
  -2   9   4         86.49         91.46         2.57 o
  -1   9   4        339.59        325.72         5.19 o
   0   9   4         24.05         26.50         1.38 o
   1   9   4         67.96         66.48         2.08 o
   2   9   4        126.97        120.21         3.63 o
   3   9   4          4.75          6.69         1.21 o
   4   9   4         21.07         20.77         1.37 o
   5   9   4          0.75          1.54         0.85 o
   6   9   4         68.45         74.52         3.22 o
   7   9   4         15.99         19.22         1.84 o
   8   9   4          2.20          1.34         1.03 o
   9   9   4          9.62          9.02         2.06 o
  10   9   4          5.48          2.33         1.40 o
  -9  10   4        175.36        190.53         6.12 o
  -8  10   4         88.19         93.54         5.25 o
  -7  10   4          1.10          1.41         1.44 o
  -6  10   4         49.80         50.60         3.62 o
  -5  10   4        129.14        128.97         4.12 o
  -4  10   4          6.88          5.18         1.15 o
  -3  10   4          8.65          9.02         1.24 o
  -2  10   4          2.83          1.41         0.81 o
  -1  10   4         16.96         14.17         1.16 o
   0  10   4         27.38         28.35         1.56 o
   1  10   4        140.58        140.86         4.08 o
   2  10   4         87.03         89.65         3.36 o
   3  10   4        116.95        108.14         3.75 o
   4  10   4        288.66        273.65         5.92 o
   5  10   4          3.56          6.31         2.60 o
   6  10   4         55.73         66.97         4.15 o
   7  10   4         15.36         17.68         2.35 o
   8  10   4         28.25         31.10         3.13 o
  -8  11   4          1.49          4.57         3.14 o
  -7  11   4        251.27        257.10        15.01 o
  -6  11   4          4.60          5.04         1.96 o
  -5  11   4         23.28         26.79         2.82 o
  -4  11   4          0.02         -0.73         1.04 o
  -3  11   4         89.29         89.07         3.56 o
  -2  11   4          2.58          2.54         0.91 o
  -1  11   4         19.34         18.73         1.69 o
   0  11   4         33.44         34.50         2.18 o
   1  11   4         20.52         20.09         1.79 o
   2  11   4          8.43          7.46         1.72 o
   3  11   4         21.36         22.91         1.96 o
   4  11   4          0.45          1.51         1.12 o
   5  11   4          3.14          3.41         1.46 o
   6  11   4         42.77         45.00         3.65 o
   7  11   4          2.61          2.86         1.56 o
   8  11   4          0.11         -2.90         2.90 o
  -7  12   4          3.35          6.09         1.81 o
  -6  12   4         24.59         20.78         2.72 o
  -5  12   4        396.17        398.25        10.37 o
  -4  12   4         77.45         74.25         3.51 o
  -3  12   4          0.09          1.72         1.80 o
  -2  12   4          6.51          4.56         1.05 o
  -1  12   4         87.98         88.74         4.76 o
   0  12   4         81.11         78.95         4.52 o
   1  12   4          9.93         11.14         1.48 o
   2  12   4         44.52         47.88         2.82 o
   3  12   4         28.68         30.48         2.35 o
   4  12   4          7.40          5.34         1.65 o
   5  12   4          2.00          2.53         1.33 o
   6  12   4         40.13         44.27         3.86 o
  -5  13   4          0.59          2.87         1.68 o
  -4  13   4         38.11         39.84         3.47 o
  -3  13   4          0.00          0.09         1.33 o
  -2  13   4          1.06          4.45         1.83 o
  -1  13   4         30.11         28.20         3.06 o
   0  13   4          2.04          3.51         3.36 o
   1  13   4         17.65         18.16         2.47 o
   2  13   4          0.48          0.72         1.43 o
   3  13   4          1.12          1.36         1.06 o
   4  13   4          9.33          6.88         1.92 o
   5  13   4          0.48         -1.63         2.05 o
  -3  14   4         54.87         53.47         5.47 o
  -2  14   4         75.01         77.18         4.92 o
  -1  14   4          3.03          2.33         1.90 o
   0  14   4          7.73         10.43         2.56 o
   1  14   4          0.35         -1.24         1.59 o
   2  14   4          6.96          7.73         2.80 o
 -13   0   5        290.37        314.75        14.04 o
 -11   0   5          0.02          0.47         1.19 o
  -9   0   5        278.93        247.42         5.19 o
  -7   0   5       1576.13       1520.13         9.75 o
  -5   0   5         56.57         45.29         1.40 o
  -3   0   5       1137.98       1147.99         8.91 o
  -1   0   5        365.08        501.05        13.04 o
   1   0   5        405.40        554.07         5.54 o
   3   0   5       2270.16       2474.77        15.43 o
   5   0   5        746.27        784.57         4.55 o
   7   0   5          8.62         10.75         1.33 o
   9   0   5         26.10         33.37         2.38 o
  11   0   5         44.64         38.29         4.81 o
 -13   1   5        386.84        416.32        14.26 o
 -12   1   5         18.05         21.16         2.74 o
 -11   1   5         36.17         39.69         2.21 o
 -10   1   5         75.59         71.76         2.34 o
  -9   1   5        193.06        159.17         2.94 o
  -8   1   5         69.31         58.36         1.69 o
  -7   1   5          3.55          5.49         0.37 o
  -6   1   5        129.65        123.35         2.37 o
  -5   1   5        384.23        437.75         2.29 o
  -4   1   5        966.08       1067.98         8.13 o
  -3   1   5        362.63        363.15         3.12 o
  -2   1   5         51.08         65.89         1.53 o
  -1   1   5       6344.80       6923.76        84.10 o
   0   1   5         48.25         56.91         1.08 o
   1   1   5         24.73         26.20         0.50 o
   2   1   5         37.06         42.18         0.50 o
   3   1   5         46.12         49.32         0.92 o
   4   1   5          3.36          6.13         0.28 o
   5   1   5        143.70         99.95         1.53 o
   6   1   5        362.05        334.11         2.97 o
   7   1   5         19.91         19.33         0.85 o
   8   1   5          5.59          6.37         0.81 o
   9   1   5         55.34         57.20         2.12 o
  10   1   5         13.43         11.14         1.43 o
  11   1   5         20.74         23.43         2.69 o
  12   1   5         21.98         21.54         2.79 o
 -13   2   5          1.78         -0.01         1.77 o
 -12   2   5         40.51         36.07         2.59 o
 -11   2   5         62.33         61.30         2.73 o
 -10   2   5          6.30          4.66         0.85 o
  -9   2   5          0.26         -0.03         0.53 o
  -8   2   5          2.58          0.47         0.38 o
  -7   2   5          3.51          5.66         0.54 o
  -6   2   5         42.89         52.95         1.00 o
  -5   2   5        138.85        142.93         1.40 o
  -4   2   5        345.25        412.16         3.13 o
  -3   2   5        352.87        422.18         5.49 o
  -2   2   5        145.94        176.81         2.84 o
  -1   2   5      23642.08      24203.00        32.01 o
   0   2   5        660.83        705.73         4.31 o
   1   2   5       1822.71       1839.39         9.92 o
   2   2   5       3077.52       3476.95        21.94 o
   3   2   5        251.00        249.07         2.21 o
   4   2   5         74.12         49.92         0.86 o
   5   2   5          0.11          1.13         0.38 o
   6   2   5        963.93        965.84         5.28 o
   7   2   5        569.96        484.38         5.34 o
   8   2   5          3.87          5.63         0.66 o
   9   2   5         21.72         23.13         1.82 o
  10   2   5         88.61         95.59         3.73 o
  11   2   5         79.98         84.42         3.69 o
  12   2   5          0.09         -1.53         1.53 o
 -13   3   5          0.30          0.07         2.02 o
 -12   3   5         24.20         28.61         2.42 o
 -11   3   5        122.55        129.71         4.53 o
 -10   3   5          5.20          4.83         0.88 o
  -9   3   5          0.23          0.19         0.61 o
  -8   3   5         11.76         14.49         0.78 o
  -7   3   5        341.27        311.48         2.93 o
  -6   3   5         72.83         50.68         1.96 o
  -5   3   5         67.03         74.08         1.46 o
  -4   3   5         57.87         41.31         0.83 o
  -3   3   5        156.51        163.54         2.50 o
  -2   3   5         93.74         91.55         1.60 o
  -1   3   5        128.23        158.69         2.42 o
   0   3   5        155.27        223.04         2.77 o
   1   3   5        509.28        519.22         5.43 o
   2   3   5       1445.66       1567.09         4.35 o
   3   3   5         26.16         14.23         0.69 o
   4   3   5         71.53         78.35         1.79 o
   5   3   5        261.63        274.68         2.98 o
   6   3   5         71.61         55.84         1.23 o
   7   3   5         82.71         75.31         1.96 o
   8   3   5        253.29        242.05         4.43 o
   9   3   5         10.81         11.92         1.18 o
  10   3   5         45.61         45.10         2.62 o
  11   3   5         50.27         52.33         3.03 o
  12   3   5          1.65          0.85         1.34 o
 -12   4   5          2.04          1.51         1.12 o
 -11   4   5          5.17          4.66         1.32 o
 -10   4   5        109.38        119.27         3.26 o
  -9   4   5         40.53         40.78         1.66 o
  -8   4   5          9.64         12.15         0.81 o
  -7   4   5         45.02         44.52         1.12 o
  -6   4   5        177.85        170.11         1.89 o
  -5   4   5        130.82         93.95         1.50 o
  -4   4   5         17.31         16.67         0.62 o
  -3   4   5         29.33         42.32         0.98 o
  -2   4   5        254.10        273.02         2.28 o
  -1   4   5         17.66         37.12         1.25 o
   0   4   5        271.37        294.21         3.55 o
   1   4   5       1123.44       1198.71         6.21 o
   2   4   5          5.95          4.89         0.24 o
   3   4   5        528.64        581.52         4.72 o
   4   4   5          0.19          1.23         0.33 o
   5   4   5        857.76        820.35         6.44 o
   6   4   5        539.27        436.35         5.05 o
   7   4   5       1264.35       1162.72         7.90 o
   8   4   5         89.40         82.40         2.27 o
   9   4   5         13.49         13.02         1.36 o
  10   4   5        173.98        178.46         4.47 o
  11   4   5        325.08        341.51         8.31 o
  12   4   5          4.75          6.81         1.55 o
 -12   5   5         17.47         15.97         2.51 o
 -11   5   5         41.66         38.73         2.76 o
 -10   5   5          8.00          8.25         1.14 o
  -9   5   5          3.17          1.57         0.78 o
  -8   5   5        253.83        254.68         3.41 o
  -7   5   5         11.12         17.76         0.91 o
  -6   5   5         10.94          6.09         0.48 o
  -5   5   5        862.07        721.09         5.00 o
  -4   5   5        158.85        181.47         2.25 o
  -3   5   5         80.75         80.52         1.39 o
  -2   5   5         18.97         17.22         0.65 o
  -1   5   5         81.38         91.49         1.96 o
   0   5   5        175.85        171.18         2.10 o
   1   5   5         65.69         62.97         1.05 o
   2   5   5        568.93        623.44         5.75 o
   3   5   5        148.01        176.39         2.28 o
   4   5   5         11.69         14.33         0.75 o
   5   5   5          4.28          5.73         0.54 o
   6   5   5          6.85          9.61         0.88 o
   7   5   5          0.00          0.37         0.62 o
   8   5   5         59.29         65.81         2.12 o
   9   5   5          0.84          2.69         0.93 o
  10   5   5        121.16        122.97         3.79 o
  11   5   5         23.41         22.82         2.25 o
  12   5   5        108.73        111.11         8.06 o
 -12   6   5         17.11         20.30         2.84 o
 -11   6   5         44.56         48.77         3.19 o
 -10   6   5         59.29         62.50         3.40 o
  -9   6   5          4.09          4.08         1.08 o
  -8   6   5        225.40        229.93         4.14 o
  -7   6   5         15.95         13.98         0.95 o
  -6   6   5          0.38          0.73         0.42 o
  -5   6   5         23.10         29.47         1.06 o
  -4   6   5        892.03        873.29         5.09 o
  -3   6   5          2.17          4.69         0.41 o
  -2   6   5        115.35        105.05         4.36 o
  -1   6   5          2.49          9.26         0.71 o
   0   6   5         23.80         30.79         0.84 o
   1   6   5          4.00          3.02         0.21 o
   2   6   5         16.15         15.95         0.72 o
   3   6   5         17.65         22.01         0.85 o
   4   6   5          1.01          1.72         0.41 o
   5   6   5          0.20          0.83         0.41 o
   6   6   5         67.34         69.09         2.15 o
   7   6   5          1.88          2.16         0.68 o
   8   6   5         30.58         33.15         1.59 o
   9   6   5          0.67          2.19         1.09 o
  10   6   5          8.91          7.73         1.56 o
  11   6   5        233.69        238.39         6.69 o
 -11   7   5         29.64         32.51         2.77 o
 -10   7   5         19.63         23.60         2.33 o
  -9   7   5        624.65        653.26        10.03 o
  -8   7   5         13.99         14.97         1.25 o
  -7   7   5         90.71         89.09         3.54 o
  -6   7   5         39.83         39.29         1.80 o
  -5   7   5        140.89        141.91         2.64 o
  -4   7   5         14.85         10.84         0.89 o
  -3   7   5        304.60        273.65         4.05 o
  -2   7   5          0.48          0.98         0.33 o
  -1   7   5          0.00          0.79         0.34 o
   0   7   5        125.24        131.28         2.58 o
   1   7   5         83.76         84.34         1.60 o
   2   7   5        463.39        465.58         3.71 o
   3   7   5         43.48         41.51         1.56 o
   4   7   5          7.23          7.09         0.77 o
   5   7   5        179.83        169.90         3.30 o
   6   7   5          1.36          1.36         0.98 o
   7   7   5          2.54          1.63         0.83 o
   8   7   5         29.14         30.43         2.73 o
   9   7   5         60.55         62.79         3.32 o
  10   7   5         40.54         42.92         2.96 o
  11   7   5          5.42          5.49         1.39 o
 -11   8   5          0.01          0.05         2.25 o
 -10   8   5        121.80        135.78         6.11 o
  -9   8   5        124.00        114.68         3.79 o
  -8   8   5         30.32         33.94         2.11 o
  -7   8   5          2.29          1.49         0.92 o
  -6   8   5         34.65         28.43         1.96 o
  -5   8   5         33.51         31.22         1.34 o
  -4   8   5          0.71          2.22         0.52 o
  -3   8   5         17.92         16.79         1.02 o
  -2   8   5        229.65        224.96         3.60 o
  -1   8   5         30.50         28.05         1.38 o
   0   8   5         13.43         10.22         0.95 o
   1   8   5         21.52         23.40         1.20 o
   2   8   5        502.14        508.78         5.19 o
   3   8   5         80.88         70.67         2.15 o
   4   8   5          7.55         11.21         0.99 o
   5   8   5         74.38         66.43         2.23 o
   6   8   5        109.65        106.41         3.66 o
   7   8   5          5.39          5.23         1.24 o
   8   8   5        101.45        105.54         3.98 o
   9   8   5         16.43         12.83         1.70 o
  10   8   5         35.09         35.66         2.76 o
 -10   9   5         34.27         27.31         3.09 o
  -9   9   5         95.05        103.82         3.78 o
  -8   9   5          0.16          3.23         1.12 o
  -7   9   5         10.06         12.00         1.55 o
  -6   9   5         50.96         45.41         3.21 o
  -5   9   5          1.56          2.41         0.79 o
  -4   9   5         32.41         34.40         2.09 o
  -3   9   5        102.63         99.02         3.32 o
  -2   9   5        139.93        145.13         3.15 o
  -1   9   5        152.31        134.92         3.04 o
   0   9   5          9.96         11.61         1.00 o
   1   9   5          1.82          1.42         0.71 o
   2   9   5        414.96        399.22         6.55 o
   3   9   5        354.16        348.46         6.26 o
   4   9   5         59.90         54.66         2.09 o
   5   9   5          6.16          5.67         1.04 o
   6   9   5         12.53         11.84         1.85 o
   7   9   5          0.91          1.12         0.96 o
   8   9   5         73.65         60.10         3.80 o
   9   9   5          4.48          2.66         1.40 o
  10   9   5          8.68          7.53         2.44 o
  -9  10   5         31.61         39.21         3.00 o
  -8  10   5          8.75          9.92         1.98 o
  -7  10   5        180.14        177.84         6.80 o
  -6  10   5         29.85         28.56         4.08 o
  -5  10   5         96.02        103.44         3.72 o
  -4  10   5          0.01          0.80         0.96 o
  -3  10   5          0.19         -0.39         1.02 o
  -2  10   5         15.24         11.80         1.34 o
  -1  10   5        141.84        135.96         3.24 o
   0  10   5        195.09        185.23         3.74 o
   1  10   5         59.28         63.23         2.83 o
   2  10   5         86.62         77.45         3.18 o
   3  10   5        366.51        377.45         6.93 o
   4  10   5          9.88         12.25         1.52 o
   5  10   5         15.30         15.75         5.39 o
   6  10   5         64.15         72.46         4.33 o
   7  10   5         54.44         49.14         3.77 o
   8  10   5         16.08         14.98         2.30 o
  -8  11   5         84.49         77.82         4.92 o
  -7  11   5         14.46         15.11         2.36 o
  -6  11   5         93.74         93.42         5.06 o
  -5  11   5         10.51         10.98         2.00 o
  -4  11   5         24.13         24.81         2.03 o
  -3  11   5          1.12          1.58         0.94 o
  -2  11   5         16.56         18.78         1.78 o
  -1  11   5         12.72         13.17         1.49 o
   0  11   5          5.00          3.77         1.13 o
   1  11   5         71.91         65.77         3.04 o
   2  11   5         12.58         11.75         1.67 o
   3  11   5         22.92         17.89         1.81 o
   4  11   5          4.12          2.96         0.99 o
   5  11   5          0.40          0.00         1.21 o
   6  11   5         17.27         14.58         2.28 o
   7  11   5         52.50         48.89         3.95 o
   8  11   5          0.72         -2.35         2.35 o
  -7  12   5          0.02         -1.09         1.41 o
  -6  12   5          8.13         12.93         2.28 o
  -5  12   5         22.73         27.11         3.01 o
  -4  12   5         56.63         55.49         3.09 o
  -3  12   5          4.61          5.53         1.17 o
  -2  12   5          9.02          9.02         1.87 o
  -1  12   5        116.18        115.20        11.49 o
   0  12   5          8.13          5.50         1.65 o
   1  12   5          4.36          2.97         1.84 o
   2  12   5         12.19         11.48         1.69 o
   3  12   5         33.41         30.29         2.36 o
   4  12   5          7.45          5.28         1.76 o
   5  12   5         19.83         17.43         2.55 o
   6  12   5         33.76         40.34         3.74 o
  -5  13   5         14.82         13.99         2.32 o
  -4  13   5          3.13          3.50         1.51 o
  -3  13   5          0.84          2.27         1.57 o
  -2  13   5          0.71          1.98         1.49 o
  -1  13   5          7.04          9.58         1.91 o
   0  13   5         95.67         99.56         5.92 o
   1  13   5         15.10         19.16         2.59 o
   2  13   5          1.77          3.82         4.41 o
   3  13   5          7.99          9.63         1.58 o
   4  13   5         15.63         18.27         2.65 o
   5  13   5          3.08          2.16         2.35 o
  -3  14   5          4.23          2.67         2.11 o
  -2  14   5          5.71          5.69         2.00 o
  -1  14   5         25.00         24.36         2.96 o
   0  14   5         55.57         65.85         4.55 o
   1  14   5         54.51         53.90         6.75 o
   2  14   5         11.26         13.24         3.05 o
 -12   0   6         39.49         43.07         5.05 o
 -10   0   6          8.14          7.31         1.22 o
  -8   0   6         40.07         32.04         1.85 o
  -6   0   6        377.12        383.57         4.36 o
  -4   0   6       1752.29       1900.66        12.78 o
  -2   0   6       2635.68       2694.46        13.96 o
   0   0   6        130.41        168.07         4.01 o
   2   0   6        672.70        726.40         9.44 o
   4   0   6          0.21          1.16         0.44 o
   6   0   6         54.12         44.03         1.27 o
   8   0   6         58.03         55.16         2.83 o
  10   0   6          0.63          1.61         1.79 o
  12   0   6          2.38          3.17         2.48 o
 -13   1   6         31.68         40.15         3.86 o
 -12   1   6         23.87         23.16         2.61 o
 -11   1   6         21.69         22.00         1.56 o
 -10   1   6         22.72         20.86         1.25 o
  -9   1   6         38.98         31.00         1.38 o
  -8   1   6        209.81        199.83         3.06 o
  -7   1   6        567.85        566.38         3.47 o
  -6   1   6         34.20         31.97         0.77 o
  -5   1   6        351.68        418.30         2.67 o
  -4   1   6         87.10         81.14         1.43 o
  -3   1   6        261.40        285.20         2.92 o
  -2   1   6       1801.41       2016.85         8.89 o
  -1   1   6      20494.52      21039.46        81.67 o
   0   1   6        330.97        363.13         2.90 o
   1   1   6       4183.31       4508.30        37.81 o
   2   1   6        126.63        127.15         1.54 o
   3   1   6        602.12        746.42         3.09 o
   4   1   6         45.36         60.28         0.90 o
   5   1   6        156.72        164.70         3.67 o
   6   1   6       1190.94       1076.70         5.43 o
   7   1   6        450.87        388.03         4.20 o
   8   1   6         29.06         34.50         1.58 o
   9   1   6          9.97         10.76         1.30 o
  10   1   6        159.68        175.42         4.91 o
  11   1   6         16.47         18.90         2.53 o
  12   1   6         10.42          9.16         3.07 o
 -13   2   6          9.37          7.14         1.79 o
 -12   2   6         15.01         15.96         1.86 o
 -11   2   6          0.03         -0.72         0.86 o
 -10   2   6         60.41         62.88         2.34 o
  -9   2   6          0.43          0.62         0.50 o
  -8   2   6        526.80        510.26         4.76 o
  -7   2   6        135.06        157.00         1.69 o
  -6   2   6          4.06          1.58         0.28 o
  -5   2   6          5.50         14.21         0.61 o
  -4   2   6        259.12        302.94         3.01 o
  -3   2   6        526.78        615.05         8.81 o
  -2   2   6         42.03         59.59         1.76 o
  -1   2   6       3475.12       3626.68        12.15 o
   0   2   6        232.89        235.02         3.20 o
   1   2   6        173.59        187.74         2.34 o
   2   2   6         66.55         64.99         1.98 o
   3   2   6        238.82        240.23         2.17 o
   4   2   6          3.76          8.54         0.36 o
   5   2   6         23.00         13.37         0.62 o
   6   2   6        724.14        750.06         5.63 o
   7   2   6        186.97        172.47         2.41 o
   8   2   6         23.58         26.44         1.52 o
   9   2   6         18.32         13.79         1.54 o
  10   2   6         50.47         53.48         2.87 o
  11   2   6         27.56         30.72         2.34 o
  12   2   6          4.32          3.80         1.49 o
 -13   3   6         13.57         10.78         2.86 o
 -12   3   6         73.40         75.57         3.69 o
 -11   3   6         56.57         58.94         2.75 o
 -10   3   6         39.82         35.37         1.90 o
  -9   3   6        126.99        125.82         2.90 o
  -8   3   6        243.08        219.14         2.50 o
  -7   3   6          0.17          0.17         0.43 o
  -6   3   6       1840.42       1766.01         8.97 o
  -5   3   6         95.24         94.98         1.27 o
  -4   3   6        242.37        247.12         2.13 o
  -3   3   6        461.34        494.82         6.39 o
  -2   3   6       7479.85       8427.43        22.62 o
  -1   3   6         62.45         51.12         1.57 o
   0   3   6        813.48        911.73         7.45 o
   1   3   6       2572.63       2729.69        10.22 o
   2   3   6          6.43          9.75         0.96 o
   3   3   6       1289.16       1409.66        17.54 o
   4   3   6        532.93        462.50         5.16 o
   5   3   6         27.15         25.92         0.90 o
   6   3   6       1876.65       1669.71        10.00 o
   7   3   6         79.39         84.24         2.08 o
   8   3   6          8.45          6.02         0.96 o
   9   3   6         16.77         17.05         1.42 o
  10   3   6        113.39        122.18         4.28 o
  11   3   6         12.28         18.96         2.43 o
  12   3   6         37.69         33.97         4.46 o
 -12   4   6         11.74         10.26         1.62 o
 -11   4   6         62.48         66.72         3.34 o
 -10   4   6         59.67         61.01         2.16 o
  -9   4   6         67.46         67.28         2.10 o
  -8   4   6         35.45         35.02         1.27 o
  -7   4   6          0.08          0.48         0.35 o
  -6   4   6         45.76         49.04         1.07 o
  -5   4   6         56.50         64.73         1.51 o
  -4   4   6        148.69        164.36         2.07 o
  -3   4   6         84.16        110.30         1.81 o
  -2   4   6       1262.15       1441.47        12.54 o
  -1   4   6        286.78        343.88         3.85 o
   0   4   6          0.01          1.57         0.73 o
   1   4   6          0.26          0.49         0.37 o
   2   4   6        142.48        169.80         1.65 o
   3   4   6          0.09          0.54         0.37 o
   4   4   6        131.48        124.97         1.96 o
   5   4   6        349.59        309.24         4.02 o
   6   4   6        234.80        209.99         3.57 o
   7   4   6         10.28          8.86         0.84 o
   8   4   6        355.86        341.40         4.56 o
   9   4   6         27.00         32.20         1.90 o
  10   4   6        129.61        129.74         3.84 o
  11   4   6          4.07          5.58         1.47 o
  12   4   6          3.62          2.24         1.24 o
 -12   5   6         70.81         75.97         4.81 o
 -11   5   6         31.92         34.64         2.65 o
 -10   5   6          0.64          0.13         0.76 o
  -9   5   6        111.68        112.10         2.71 o
  -8   5   6          3.05          2.75         0.63 o
  -7   5   6          4.75          7.33         0.67 o
  -6   5   6         57.02         32.51         0.99 o
  -5   5   6       1895.41       1702.49         7.36 o
  -4   5   6        264.00        274.86         2.81 o
  -3   5   6         37.23         54.54         1.18 o
  -2   5   6         44.17         34.98         1.22 o
  -1   5   6        371.79        421.20         3.99 o
   0   5   6         74.80         99.00         1.42 o
   1   5   6        182.48        161.80         3.65 o
   2   5   6        138.29        145.31         1.88 o
   3   5   6          8.92          9.12         0.73 o
   4   5   6        251.53        220.06         2.76 o
   5   5   6        175.46        142.75         2.68 o
   6   5   6         58.31         49.72         1.83 o
   7   5   6         97.37         98.39         2.70 o
   8   5   6        138.73        135.05         3.02 o
   9   5   6        233.09        243.91         5.64 o
  10   5   6        202.72        213.57         4.96 o
  11   5   6        177.06        187.99         5.80 o
  12   5   6          2.19          3.59         2.25 o
 -12   6   6          0.66          0.60         1.55 o
 -11   6   6          0.01         -0.99         1.22 o
 -10   6   6          5.64          9.29         1.52 o
  -9   6   6          1.10          1.45         0.80 o
  -8   6   6          9.09          9.18         0.88 o
  -7   6   6          4.34          4.26         0.64 o
  -6   6   6         77.19         63.16         1.63 o
  -5   6   6        317.60        343.58         3.46 o
  -4   6   6         20.29         26.78         1.22 o
  -3   6   6         72.78         66.65         1.43 o
  -2   6   6          2.19          0.97         0.25 o
  -1   6   6        120.14        101.90         7.56 o
   0   6   6        245.76        241.10         2.42 o
   1   6   6         59.98         68.56         1.18 o
   2   6   6         44.78         44.16         1.10 o
   3   6   6         45.17         48.39         1.28 o
   4   6   6         73.33         75.75         1.70 o
   5   6   6        231.34        218.03         2.97 o
   6   6   6         39.98         34.02         1.57 o
   7   6   6         19.80         17.68         1.53 o
   8   6   6          1.68          1.30         0.69 o
   9   6   6         81.14         80.51         3.65 o
  10   6   6          6.62         10.67         1.74 o
  11   6   6         24.48         26.30         3.06 o
 -11   7   6         20.10         22.25         2.35 o
 -10   7   6        118.63        124.12         4.78 o
  -9   7   6        184.02        183.18         4.64 o
  -8   7   6          0.43          1.03         0.72 o
  -7   7   6         12.36         11.76         1.16 o
  -6   7   6         94.07         87.93         2.17 o
  -5   7   6         31.81         33.44         1.17 o
  -4   7   6          8.14         10.58         0.96 o
  -3   7   6        341.90        302.64         3.68 o
  -2   7   6        535.71        524.35         4.19 o
  -1   7   6         64.36         61.39         1.28 o
   0   7   6         53.95         48.06         0.82 o
   1   7   6         70.24         56.80         1.35 o
   2   7   6         42.36         47.37         1.23 o
   3   7   6        483.49        452.54         3.69 o
   4   7   6        102.40         92.01         2.42 o
   5   7   6        481.19        458.00         5.65 o
   6   7   6         13.48         13.26         1.43 o
   7   7   6         15.90         16.55         1.65 o
   8   7   6         97.84        104.33         3.84 o
   9   7   6         28.50         30.08         2.43 o
  10   7   6        163.40        175.31         7.03 o
  11   7   6         15.52         18.77         2.07 o
 -11   8   6          0.02          1.32         2.17 o
 -10   8   6          0.85          4.87         1.76 o
  -9   8   6         59.78         61.92         2.87 o
  -8   8   6         23.39         24.73         1.86 o
  -7   8   6         27.55         28.43         1.74 o
  -6   8   6          8.67          7.19         0.92 o
  -5   8   6          2.83          1.76         0.57 o
  -4   8   6          2.51          2.47         0.59 o
  -3   8   6         14.17         14.78         1.17 o
  -2   8   6         13.87         13.84         1.00 o
  -1   8   6        122.07        113.64         2.64 o
   0   8   6        131.11        132.89         2.81 o
   1   8   6        183.70        178.11         3.15 o
   2   8   6         42.28         43.50         1.60 o
   3   8   6        226.49        224.63         3.78 o
   4   8   6         54.11         53.92         1.98 o
   5   8   6         20.52         22.63         1.38 o
   6   8   6         82.56         78.85         3.20 o
   7   8   6          0.77          1.65         0.98 o
   8   8   6         57.91         58.19         3.03 o
   9   8   6          0.93          3.07         1.20 o
  10   8   6          0.03         -0.55         1.36 o
 -10   9   6         13.88         24.08         3.10 o
  -9   9   6          0.01          2.46         1.26 o
  -8   9   6        311.56        318.26         7.34 o
  -7   9   6          4.04          6.12         1.83 o
  -6   9   6         69.07         61.45         3.83 o
  -5   9   6         10.57         13.26         1.44 o
  -4   9   6        159.12        151.62         4.18 o
  -3   9   6          0.85          1.41         0.75 o
  -2   9   6         24.43         30.73         1.54 o
  -1   9   6        666.55        611.59         6.44 o
   0   9   6         30.83         28.90         1.47 o
   1   9   6         22.72         23.98         1.32 o
   2   9   6        129.86        137.72         3.97 o
   3   9   6       1680.25       1643.14        14.14 o
   4   9   6        111.22        104.72         2.86 o
   5   9   6         11.04         10.61         1.34 o
   6   9   6          0.49          0.51         1.37 o
   7   9   6        161.58        156.85         4.85 o
   8   9   6          5.07          5.40         1.27 o
   9   9   6         17.94         19.18         2.06 o
  10   9   6         53.56         57.32         5.76 o
  -9  10   6         25.16         30.97         2.67 o
  -8  10   6          0.65         -1.13         1.49 o
  -7  10   6         73.28         74.14         4.53 o
  -6  10   6          4.95          5.69         1.77 o
  -5  10   6         10.22         10.82         2.09 o
  -4  10   6         14.17         16.15         1.60 o
  -3  10   6          0.25          1.05         0.79 o
  -2  10   6         44.98         49.97         2.52 o
  -1  10   6          2.33          1.87         0.60 o
   0  10   6         37.69         36.81         1.74 o
   1  10   6         40.92         37.16         2.23 o
   2  10   6         99.27         99.39         3.57 o
   3  10   6         20.81         22.44         1.90 o
   4  10   6          6.20          6.48         1.18 o
   5  10   6          4.09          4.00         1.61 o
   6  10   6          2.24          1.71         1.91 o
   7  10   6          1.24          0.84         1.42 o
   8  10   6          0.76         -0.77         1.53 o
  -8  11   6         32.79         33.51         3.33 o
  -7  11   6         28.51         32.78         3.27 o
  -6  11   6         20.43         19.21         2.57 o
  -5  11   6         81.80         88.81         4.79 o
  -4  11   6          0.21         -0.09         1.21 o
  -3  11   6         10.79         12.00         1.47 o
  -2  11   6        191.77        191.64         5.08 o
  -1  11   6          8.35         10.28         1.42 o
   0  11   6         30.43         28.56         2.06 o
   1  11   6         29.02         29.95         2.18 o
   2  11   6         27.91         31.64         2.23 o
   3  11   6         48.26         50.15         2.79 o
   4  11   6          0.92          0.35         1.03 o
   5  11   6          0.81          0.96         2.89 o
   6  11   6         18.64         18.69         2.61 o
   7  11   6         12.79         15.05         2.34 o
   8  11   6         26.33         26.53         4.18 o
  -7  12   6          0.13         -0.65         1.56 o
  -6  12   6          2.72          5.50         1.84 o
  -5  12   6         14.05         14.58         2.25 o
  -4  12   6         15.91         13.00         1.66 o
  -3  12   6          0.10          0.84         1.22 o
  -2  12   6          0.10          1.90         1.56 o
  -1  12   6         93.92         88.19         4.80 o
   0  12   6         31.30         27.94         2.84 o
   1  12   6         84.65         85.37         3.64 o
   2  12   6         49.50         50.19         2.91 o
   3  12   6          0.00          0.77         1.08 o
   4  12   6          9.04         11.08         2.11 o
   5  12   6         20.97         21.19         2.83 o
   6  12   6         28.60         30.66         3.33 o
  -5  13   6         51.83         53.48         4.13 o
  -4  13   6         27.13         30.05         4.17 o
  -3  13   6          4.62          4.17         1.59 o
  -2  13   6         82.93         86.39         7.52 o
  -1  13   6          0.13         -1.26         1.48 o
   0  13   6         43.75         44.75         3.77 o
   1  13   6          1.33          0.58         1.51 o
   2  13   6          5.76          9.08         3.47 o
   3  13   6         25.27         21.78         2.09 o
   4  13   6          4.46          5.29         1.78 o
   5  13   6         50.82         61.37         6.23 o
  -3  14   6          5.14          5.78         2.53 o
  -2  14   6          1.73          4.84         2.62 o
  -1  14   6          2.41          2.14         1.90 o
   0  14   6          2.79          2.41         1.61 o
   1  14   6         48.35         49.57         4.00 o
   2  14   6          0.79          0.41         1.68 o
 -11   0   7          2.44          1.64         0.97 o
  -9   0   7          8.14          6.25         1.05 o
  -7   0   7        128.60        134.02         4.48 o
  -5   0   7        748.86        756.16         7.95 o
  -3   0   7        848.02        826.73         8.62 o
  -1   0   7        374.72        302.73         6.80 o
   1   0   7        992.19       1071.22         6.15 o
   3   0   7       1019.98       1196.77         9.53 o
   5   0   7        265.24        323.14         4.63 o
   7   0   7        167.63        179.53         6.01 o
   9   0   7          5.48          5.74         2.78 o
  11   0   7          3.92          7.03         2.60 o
 -13   1   7        122.83        129.03         6.42 o
 -12   1   7         34.72         31.75         3.15 o
 -11   1   7          3.90          4.21         0.89 o
 -10   1   7          3.74          4.71         0.76 o
  -9   1   7         12.27         13.66         0.99 o
  -8   1   7          6.22          5.84         0.55 o
  -7   1   7         16.66         13.49         0.60 o
  -6   1   7         16.29         17.57         0.63 o
  -5   1   7        581.63        545.82         3.15 o
  -4   1   7        190.44        216.43         2.44 o
  -3   1   7        134.75        118.97         1.72 o
  -2   1   7       2842.30       3098.23        10.87 o
  -1   1   7       4956.99       5575.30        11.48 o
   0   1   7          7.15         20.15         5.42 o
   1   1   7        265.34        334.01         3.24 o
   2   1   7          0.09          1.12         0.21 o
   3   1   7        147.24        157.07         3.39 o
   4   1   7         13.60         18.70         0.56 o
   5   1   7         90.86         69.11         0.98 o
   6   1   7       2027.59       1800.70         7.15 o
   7   1   7        623.83        569.41         4.20 o
   8   1   7          7.43          6.38         0.80 o
   9   1   7        172.03        185.13         4.75 o
  10   1   7        138.40        141.91         4.46 o
  11   1   7         48.92         54.66         3.92 o
  12   1   7          3.97          3.17         1.84 o
 -13   2   7         63.24         55.87         4.28 o
 -12   2   7         10.40         10.32         1.51 o
 -11   2   7         48.03         47.81         2.20 o
 -10   2   7         31.82         30.61         1.69 o
  -9   2   7        336.43        317.29         4.13 o
  -8   2   7         87.99         91.94         1.58 o
  -7   2   7          6.04          6.05         0.44 o
  -6   2   7         58.70         41.82         0.95 o
  -5   2   7        262.66        272.59         2.52 o
  -4   2   7         64.91         67.15         1.85 o
  -3   2   7       1867.10       2209.70        11.08 o
  -2   2   7          4.81          7.87         1.06 o
  -1   2   7        597.79        666.22         4.62 o
   0   2   7       3166.30       3303.49        10.24 o
   1   2   7       1736.83       1792.04         7.62 o
   2   2   7        548.38        566.04         7.82 o
   3   2   7        536.61        479.08         3.90 o
   4   2   7        598.49        562.57         3.32 o
   5   2   7        187.53        167.91         3.35 o
   6   2   7        765.90        687.49         4.55 o
   7   2   7        173.27        169.65         2.42 o
   8   2   7         32.59         30.45         1.64 o
   9   2   7         59.30         62.44         3.04 o
  10   2   7          3.29          4.57         1.14 o
  11   2   7         10.09          9.71         1.54 o
  12   2   7         14.28         15.61         2.35 o
 -13   3   7          1.97          1.73         2.37 o
 -12   3   7         56.37         65.20         3.49 o
 -11   3   7         16.43         16.90         1.40 o
 -10   3   7         17.57         17.71         1.36 o
  -9   3   7          1.74          1.70         0.66 o
  -8   3   7          2.78          3.47         0.55 o
  -7   3   7         22.45         19.97         0.83 o
  -6   3   7        158.72        147.48         1.65 o
  -5   3   7         99.04         96.10         1.32 o
  -4   3   7         40.02         41.68         1.69 o
  -3   3   7         49.36         55.69         2.63 o
  -2   3   7        139.14        155.88         3.19 o
  -1   3   7       1896.08       2053.28        19.10 o
   0   3   7        849.49        965.86        13.23 o
   1   3   7       1853.62       2076.51        14.97 o
   2   3   7       3774.27       4186.71        18.93 o
   3   3   7         60.23         72.00         1.10 o
   4   3   7        359.43        309.78         6.70 o
   5   3   7        716.51        676.70         4.61 o
   6   3   7        265.78        212.50         2.44 o
   7   3   7        228.39        209.90         3.29 o
   8   3   7          7.02          6.59         1.03 o
   9   3   7         25.11         28.37         1.76 o
  10   3   7        403.94        409.22         7.79 o
  11   3   7        182.79        184.28         5.53 o
  12   3   7          5.43          7.19         1.81 o
 -12   4   7         28.76         31.71         2.54 o
 -11   4   7         90.50         89.08         3.37 o
 -10   4   7         85.74         88.84         2.58 o
  -9   4   7        239.33        253.01         4.01 o
  -8   4   7         69.38         62.62         1.53 o
  -7   4   7         16.11         15.78         0.81 o
  -6   4   7          0.21          3.20         0.44 o
  -5   4   7        596.57        558.19         4.08 o
  -4   4   7         62.49         64.10         1.24 o
  -3   4   7          6.20          7.58         0.80 o
  -2   4   7       1327.20       1536.73        12.15 o
  -1   4   7          3.84          5.91         0.96 o
   0   4   7          0.05          0.90         0.38 o
   1   4   7        692.21        689.15         4.63 o
   2   4   7        276.20        346.83         2.70 o
   3   4   7          2.03          1.46         0.40 o
   4   4   7         58.12         54.90         1.53 o
   5   4   7        105.52        101.34         2.36 o
   6   4   7        652.34        655.91         6.34 o
   7   4   7         31.29         31.06         1.39 o
   8   4   7         17.39         15.27         1.10 o
   9   4   7         16.14         18.58         1.50 o
  10   4   7          0.87          1.64         0.90 o
  11   4   7          0.30          1.96         1.74 o
  12   4   7         35.91         41.52         2.87 o
 -12   5   7          1.77         -1.14         1.38 o
 -11   5   7         29.51         33.29         2.71 o
 -10   5   7          0.58         -0.67         1.04 o
  -9   5   7         25.48         26.17         1.40 o
  -8   5   7        103.84        100.66         2.18 o
  -7   5   7        146.56        144.14         2.71 o
  -6   5   7        315.74        287.00         3.17 o
  -5   5   7       1048.49        909.44         5.47 o
  -4   5   7         13.09         21.59         0.84 o
  -3   5   7        105.92         75.57         1.73 o
  -2   5   7         36.61         41.14         0.95 o
  -1   5   7        291.45        277.31         3.31 o
   0   5   7        675.11        705.34         6.31 o
   1   5   7         67.83         62.43         1.12 o
   2   5   7         49.23         48.02         0.98 o
   3   5   7       1263.61       1229.87         7.49 o
   4   5   7       1522.60       1490.58         7.30 o
   5   5   7       1150.59        998.47         6.10 o
   6   5   7          2.34          2.09         0.55 o
   7   5   7         24.73         26.62         1.46 o
   8   5   7          6.48          7.22         0.87 o
   9   5   7        230.09        232.23         4.90 o
  10   5   7        573.92        601.61         8.26 o
  11   5   7          5.85          5.97         1.59 o
  12   5   7        139.71        158.77         9.56 o
 -12   6   7          0.30         -1.10         1.54 o
 -11   6   7          8.35         11.66         1.75 o
 -10   6   7         27.06         26.35         2.00 o
  -9   6   7         94.45         88.48         2.76 o
  -8   6   7        172.87        176.70         3.28 o
  -7   6   7          3.85          4.56         0.69 o
  -6   6   7          1.22          3.75         0.60 o
  -5   6   7          8.87         11.59         0.74 o
  -4   6   7        184.66        188.09         2.44 o
  -3   6   7          0.19          1.17         0.33 o
  -2   6   7        144.41        132.10         1.88 o
  -1   6   7         70.32         47.08         1.12 o
   0   6   7        652.86        678.00         5.47 o
   1   6   7         17.54         11.00         0.61 o
   2   6   7         11.33         10.64         0.52 o
   3   6   7         76.69         75.20         2.01 o
   4   6   7         57.67         54.37         1.50 o
   5   6   7        111.61         92.07         2.00 o
   6   6   7          4.51          2.32         0.66 o
   7   6   7         70.45         78.88         2.52 o
   8   6   7          1.69          1.48         0.70 o
   9   6   7         16.04         14.17         1.84 o
  10   6   7        124.83        129.57         4.80 o
  11   6   7         71.66         66.26         3.64 o
 -11   7   7         27.15         33.82         2.79 o
 -10   7   7         24.88         29.22         2.53 o
  -9   7   7        201.10        194.36         4.19 o
  -8   7   7          6.41          7.86         1.00 o
  -7   7   7         24.46         25.54         1.59 o
  -6   7   7         64.36         63.17         1.67 o
  -5   7   7        108.97        111.01         2.47 o
  -4   7   7          0.02          1.33         0.40 o
  -3   7   7        762.00        714.65         4.14 o
  -2   7   7        333.39        342.75         3.43 o
  -1   7   7         63.40         51.88         1.71 o
   0   7   7         76.71         91.06         3.40 o
   1   7   7        315.78        329.35         2.67 o
   2   7   7        163.26        170.80         2.32 o
   3   7   7          0.04          0.15         0.45 o
   4   7   7        141.38        125.98         2.24 o
   5   7   7         68.44         56.00         1.97 o
   6   7   7         26.92         23.56         1.81 o
   7   7   7          0.52          0.71         1.06 o
   8   7   7        107.95        114.93         4.15 o
   9   7   7        152.55        152.07         5.32 o
  10   7   7         37.58         38.98         2.80 o
  11   7   7          4.34          3.86         2.12 o
 -10   8   7        302.54        314.28         7.76 o
  -9   8   7          0.09          0.93         1.13 o
  -8   8   7        106.21        105.38         3.51 o
  -7   8   7         46.06         44.93         2.12 o
  -6   8   7        117.90        119.61         3.67 o
  -5   8   7          5.12          5.85         0.80 o
  -4   8   7         98.59         95.43         2.45 o
  -3   8   7        202.82        182.39         3.26 o
  -2   8   7         88.58         76.40         2.18 o
  -1   8   7         45.44         44.92         1.73 o
   0   8   7         57.58         52.41         1.83 o
   1   8   7         21.85         19.40         1.15 o
   2   8   7         56.35         54.06         1.79 o
   3   8   7        353.54        344.96         5.62 o
   4   8   7        151.50        143.24         3.19 o
   5   8   7          1.59          1.60         0.61 o
   6   8   7          4.76          6.20         1.35 o
   7   8   7         60.24         61.80         3.03 o
   8   8   7         32.20         37.81         2.57 o
   9   8   7          8.72          9.85         1.63 o
  10   8   7         11.89         13.77         3.38 o
 -10   9   7         75.36         84.44         5.36 o
  -9   9   7          2.05          3.59         1.24 o
  -8   9   7         44.62         50.95         3.11 o
  -7   9   7         91.07         90.95         4.76 o
  -6   9   7          4.76          5.23         1.42 o
  -5   9   7        116.94        110.87         3.62 o
  -4   9   7         10.39         12.90         1.45 o
  -3   9   7         17.91         18.42         1.53 o
  -2   9   7        390.37        378.34         5.57 o
  -1   9   7          3.14          1.59         1.11 o
   0   9   7         30.07         31.11         1.52 o
   1   9   7        137.64        128.03         3.76 o
   2   9   7       1508.90       1448.50        12.65 o
   3   9   7         32.45         38.09         2.31 o
   4   9   7         12.25         14.56         1.19 o
   5   9   7          2.24          1.78         0.80 o
   6   9   7        214.26        219.36         5.45 o
   7   9   7         17.01         23.02         2.05 o
   8   9   7         79.80         78.47         3.65 o
   9   9   7          0.15         -0.60         1.21 o
  10   9   7         57.76         64.16         6.10 o
  -9  10   7         45.83         45.40         3.95 o
  -8  10   7         30.56         30.34         2.59 o
  -7  10   7         23.36         18.45         2.49 o
  -6  10   7        257.63        261.91         7.97 o
  -5  10   7          3.21          3.62         1.02 o
  -4  10   7         64.30         68.25         3.06 o
  -3  10   7         34.04         29.04         2.04 o
  -2  10   7          4.69          4.39         0.93 o
  -1  10   7         94.92         84.91         2.63 o
   0  10   7          6.39          5.45         0.81 o
   1  10   7         41.61         38.47         2.25 o
   2  10   7         70.20         68.12         3.04 o
   3  10   7        209.27        189.47         5.01 o
   4  10   7          0.00         -0.17         0.85 o
   5  10   7          2.28          1.07         1.28 o
   6  10   7          0.01         -0.09         1.29 o
   7  10   7          7.27          4.44         1.50 o
   8  10   7          0.22          0.70         1.45 o
  -8  11   7         16.65         15.14         1.97 o
  -7  11   7          0.09          1.98         1.46 o
  -6  11   7          4.64          4.35         1.68 o
  -5  11   7        111.46        114.17         5.41 o
  -4  11   7          2.25          3.43         1.30 o
  -3  11   7         12.76         14.86         1.62 o
  -2  11   7          0.00          0.69         0.94 o
  -1  11   7         52.32         52.35         3.56 o
   0  11   7         22.03         22.09         1.85 o
   1  11   7        115.20        105.99         3.87 o
   2  11   7         95.07         90.83         3.67 o
   3  11   7         20.35         26.24         2.17 o
   4  11   7          0.00         -0.19         1.26 o
   5  11   7        134.16        137.53         6.09 o
   6  11   7          5.30          5.04         1.78 o
   7  11   7         27.08         24.84         3.00 o
   8  11   7          2.21          2.96         1.98 o
  -7  12   7          1.57          3.18         1.68 o
  -6  12   7          0.35          0.90         1.47 o
  -5  12   7          0.51         -0.46         3.30 o
  -4  12   7         23.44         22.92         2.13 o
  -3  12   7          2.27          0.62         0.98 o
  -2  12   7         39.97         40.78         4.08 o
  -1  12   7         13.57         15.38         2.39 o
   0  12   7         40.12         42.01         3.46 o
   1  12   7         65.95         70.05         3.36 o
   2  12   7          4.77          5.32         1.23 o
   3  12   7          0.52         -0.27         1.02 o
   4  12   7          0.80          0.95         1.56 o
   5  12   7         33.45         33.22         3.34 o
   6  12   7         29.63         28.95         3.09 o
  -5  13   7         17.49         19.18         2.64 o
  -4  13   7         28.59         29.35         3.10 o
  -3  13   7          2.70          0.33         1.68 o
  -2  13   7         25.45         28.46         3.24 o
  -1  13   7          4.87          9.19         2.22 o
   0  13   7         73.68         78.29         4.81 o
   1  13   7          0.00         -0.34         3.05 o
   2  13   7         75.70         73.76         4.65 o
   3  13   7          8.90         11.65         1.72 o
   4  13   7          8.39          7.40         1.82 o
   5  13   7          9.34          6.07         2.45 o
  -3  14   7         49.95         61.10         5.90 o
  -2  14   7         25.01         24.41         4.17 o
  -1  14   7         49.92         51.74         4.16 o
   0  14   7          3.05          2.42         1.67 o
   1  14   7          2.56          0.13         2.41 o
   2  14   7         50.08         48.39         5.37 o
 -12   0   8        108.72        105.81         5.51 o
 -10   0   8         20.77         22.97         1.84 o
  -8   0   8        140.83        128.54         2.57 o
  -6   0   8        168.08        164.03         3.09 o
  -4   0   8       1024.89       1027.72         8.07 o
  -2   0   8       2418.78       2563.96        15.47 o
   0   0   8       4430.93       4519.30        19.19 o
   2   0   8       5141.79       5684.65        24.14 o
   4   0   8       1301.15       1175.23         9.15 o
   6   0   8       2828.19       2691.89        11.27 o
   8   0   8          2.51          1.75         0.89 o
  10   0   8         81.34         81.50         6.29 o
  12   0   8         40.84         47.91         5.52 o
 -13   1   8          3.91          8.26         2.23 o
 -12   1   8         48.28         48.98         2.71 o
 -11   1   8         40.70         38.24         1.98 o
 -10   1   8          1.32          1.59         0.62 o
  -9   1   8        112.46        109.27         2.49 o
  -8   1   8        190.62        175.63         2.48 o
  -7   1   8         14.72         12.97         0.66 o
  -6   1   8        244.82        249.42         2.56 o
  -5   1   8        263.56        288.27         2.64 o
  -4   1   8         94.00        100.49         1.74 o
  -3   1   8          0.01          1.08         0.33 o
  -2   1   8        382.68        386.25         3.04 o
  -1   1   8        734.96        723.71         3.80 o
   0   1   8         15.39         27.56         0.69 o
   1   1   8        844.02        906.39         5.14 o
   2   1   8         42.19         56.18         1.11 o
   3   1   8        243.12        325.20         2.31 o
   4   1   8        173.14        113.75         1.42 o
   5   1   8        807.02        784.78         4.53 o
   6   1   8          0.01          1.20         0.29 o
   7   1   8         21.15         14.76         0.76 o
   8   1   8          2.74          6.85         0.87 o
   9   1   8         18.27         15.23         1.57 o
  10   1   8         54.55         58.11         2.91 o
  11   1   8          6.88          9.20         2.15 o
  12   1   8          1.85          0.53         1.43 o
 -13   2   8        134.55        138.05         6.54 o
 -12   2   8         32.34         28.66         2.04 o
 -11   2   8        157.97        164.27         3.96 o
 -10   2   8         61.68         56.43         2.25 o
  -9   2   8        189.32        173.41         3.10 o
  -8   2   8        941.83        905.00         5.42 o
  -7   2   8        358.30        347.10         2.83 o
  -6   2   8        944.44        942.54         4.70 o
  -5   2   8        728.90        693.17         4.00 o
  -4   2   8        156.88        142.10         2.57 o
  -3   2   8        243.09        294.15         3.50 o
  -2   2   8       2264.06       2606.68        16.78 o
  -1   2   8        961.76       1149.84         9.66 o
   0   2   8        314.36        387.36         3.69 o
   1   2   8        337.08        321.74         3.38 o
   2   2   8       3135.06       3448.14        14.12 o
   3   2   8        710.92        761.08         7.35 o
   4   2   8       1655.99       1598.32         5.91 o
   5   2   8        536.66        487.19        10.42 o
   6   2   8       3482.38       3105.93        12.73 o
   7   2   8         94.28        115.85         2.03 o
   8   2   8         57.41         56.18         2.16 o
   9   2   8        220.81        240.23         5.55 o
  10   2   8        184.79        195.35         5.34 o
  11   2   8          2.12          2.75         1.52 o
  12   2   8         34.89         38.44         3.52 o
 -12   3   8          2.45          2.01         1.00 o
 -11   3   8          1.00          0.67         0.86 o
 -10   3   8          4.13          2.77         0.86 o
  -9   3   8          0.03          0.01         0.63 o
  -8   3   8          4.90          6.02         0.50 o
  -7   3   8          9.18         11.99         0.63 o
  -6   3   8          4.34          7.18         0.49 o
  -5   3   8          0.63          2.99         0.40 o
  -4   3   8         12.71         12.80         0.90 o
  -3   3   8        204.07        225.70         4.03 o
  -2   3   8         23.93         26.93         1.45 o
  -1   3   8        419.85        347.43         3.81 o
   0   3   8        126.82        137.44         2.83 o
   1   3   8        151.29        193.06         2.89 o
   2   3   8          7.10         11.05         0.95 o
   3   3   8       1318.77       1348.46         5.02 o
   4   3   8         21.39         27.13         1.16 o
   5   3   8        666.44        607.88         3.51 o
   6   3   8         97.62         96.71         1.73 o
   7   3   8        174.90        165.07         2.95 o
   8   3   8        105.68        100.32         2.94 o
   9   3   8        157.32        166.61         4.00 o
  10   3   8         49.33         53.26         4.36 o
  11   3   8         66.23         73.08         3.57 o
  12   3   8         10.40         10.98         2.19 o
 -12   4   8          0.06         -0.34         1.52 o
 -11   4   8          0.00         -1.28         1.28 o
 -10   4   8         27.70         30.78         1.59 o
  -9   4   8         59.48         65.96         2.13 o
  -8   4   8          2.85          3.94         0.53 o
  -7   4   8        193.51        223.37         2.97 o
  -6   4   8       1161.09       1149.93         9.31 o
  -5   4   8        791.59        802.26         4.58 o
  -4   4   8          0.07          1.47         0.39 o
  -3   4   8        970.36       1053.95         7.41 o
  -2   4   8       8539.23       9363.12        31.59 o
  -1   4   8        774.07        959.03        10.08 o
   0   4   8        209.28        245.53         3.06 o
   1   4   8         37.49         34.26         1.39 o
   2   4   8        725.77        740.48         5.22 o
   3   4   8        148.84        122.70         3.96 o
   4   4   8         69.34         69.74         1.76 o
   5   4   8        355.07        331.17         4.30 o
   6   4   8         45.33         24.97         1.32 o
   7   4   8          7.71          8.51         0.82 o
   8   4   8         57.23         63.30         2.43 o
   9   4   8         34.40         33.48         1.96 o
  10   4   8         26.36         30.65         2.03 o
  11   4   8         27.53         30.11         2.43 o
  12   4   8         11.53         14.19         3.38 o
 -12   5   8         14.12         12.57         4.22 o
 -11   5   8         20.34         20.05         1.81 o
 -10   5   8         85.26         84.53         2.86 o
  -9   5   8         41.20         37.05         1.61 o
  -8   5   8         81.78         83.24         2.22 o
  -7   5   8         14.03         13.73         0.94 o
  -6   5   8          1.96          5.04         0.54 o
  -5   5   8        508.57        460.86         3.96 o
  -4   5   8         45.64         41.96         1.16 o
  -3   5   8         78.38         54.24         1.92 o
  -2   5   8          3.02          3.94         0.63 o
  -1   5   8        173.88        211.06         3.47 o
   0   5   8          4.81         12.53         0.95 o
   1   5   8         20.70         30.41         1.10 o
   2   5   8          3.93         11.81         1.21 o
   3   5   8         23.36         22.85         0.96 o
   4   5   8        155.95        151.45         2.79 o
   5   5   8        243.18        249.05         3.85 o
   6   5   8         37.53         32.72         1.56 o
   7   5   8          5.17          5.79         0.81 o
   8   5   8          0.26          0.99         0.77 o
   9   5   8         14.43         14.34         1.44 o
  10   5   8         84.82         91.49         3.32 o
  11   5   8        176.78        186.05         5.82 o
 -12   6   8          5.09          3.73         2.03 o
 -11   6   8          0.29          0.81         1.33 o
 -10   6   8         43.06         39.58         2.35 o
  -9   6   8        222.38        217.02         3.86 o
  -8   6   8         16.88         17.39         1.12 o
  -7   6   8          2.04          2.53         0.58 o
  -6   6   8        138.67        127.59         2.28 o
  -5   6   8         13.60         16.66         0.86 o
  -4   6   8         74.01         77.76         1.75 o
  -3   6   8          1.42          2.11         0.48 o
  -2   6   8        297.84        262.90        11.48 o
  -1   6   8          1.29          4.15         0.55 o
   0   6   8          0.08          0.23         0.38 o
   1   6   8        230.24        223.21         2.70 o
   2   6   8        105.53        102.91         1.56 o
   3   6   8          1.31          0.40         0.54 o
   4   6   8       1287.25       1242.45         7.10 o
   5   6   8          8.05          9.73         0.85 o
   6   6   8        134.08        111.89         2.85 o
   7   6   8          0.58          0.43         0.67 o
   8   6   8        251.20        256.42         4.32 o
   9   6   8        503.59        486.10        11.38 o
  10   6   8          3.21          3.79         1.40 o
  11   6   8         13.95         11.00         1.91 o
 -11   7   8         16.21         19.61         2.28 o
 -10   7   8         97.17        101.35         4.38 o
  -9   7   8         28.75         31.02         1.80 o
  -8   7   8         37.56         40.31         1.91 o
  -7   7   8          5.24          5.88         0.71 o
  -6   7   8          4.63          6.50         0.67 o
  -5   7   8         11.28         11.09         0.80 o
  -4   7   8         17.94         22.44         0.97 o
  -3   7   8         46.50         41.72         1.36 o
  -2   7   8        256.13        217.69         3.52 o
  -1   7   8         34.77         33.36         1.49 o
   0   7   8          0.24          3.21         0.41 o
   1   7   8         45.66         45.57         1.11 o
   2   7   8          0.14          0.07         0.37 o
   3   7   8         58.94         56.95         1.89 o
   4   7   8          1.13          0.51         0.41 o
   5   7   8          9.30          8.40         0.92 o
   6   7   8          4.71          4.72         1.09 o
   7   7   8        100.59        108.19         3.80 o
   8   7   8         34.10         35.18         2.41 o
   9   7   8         11.29         12.97         2.52 o
  10   7   8         59.59         61.26         3.51 o
  11   7   8         16.93         18.31         3.55 o
 -10   8   8         36.15         36.52         3.67 o
  -9   8   8        156.61        154.02         5.15 o
  -8   8   8         78.35         90.00         3.20 o
  -7   8   8         34.52         39.67         2.35 o
  -6   8   8          9.01         10.62         1.33 o
  -5   8   8        303.68        314.18         4.67 o
  -4   8   8         13.77         10.19         0.93 o
  -3   8   8         16.09          8.12         0.69 o
  -2   8   8          3.18         10.38         0.94 o
  -1   8   8        314.65        304.42         4.37 o
   0   8   8         66.36         58.48         1.94 o
   1   8   8        326.41        319.97         4.29 o
   2   8   8        321.13        334.57         4.43 o
   3   8   8        531.95        529.65         5.91 o
   4   8   8         90.99         86.40         2.52 o
   5   8   8         66.21         62.90         2.24 o
   6   8   8         18.85         15.30         1.54 o
   7   8   8          9.56          7.04         1.56 o
   8   8   8          1.14          2.20         1.15 o
   9   8   8          2.36          1.77         1.21 o
  10   8   8        135.85        136.84         5.21 o
 -10   9   8          6.98         12.47         3.65 o
  -9   9   8          5.39          6.35         1.58 o
  -8   9   8         36.53         40.16         2.79 o
  -7   9   8         16.75         15.38         2.25 o
  -6   9   8          1.37          0.69         1.52 o
  -5   9   8          0.25         -0.04         0.77 o
  -4   9   8         48.34         46.37         2.40 o
  -3   9   8          4.18          2.19         0.81 o
  -2   9   8          1.28          1.49         0.66 o
  -1   9   8          4.82          6.09         0.85 o
   0   9   8         61.72         65.86         2.17 o
   1   9   8         41.39         38.84         2.15 o
   2   9   8          9.51         11.16         1.38 o
   3   9   8          8.61          9.53         1.27 o
   4   9   8          2.29          2.20         0.83 o
   5   9   8         37.67         38.48         2.27 o
   6   9   8         22.50         29.62         2.78 o
   7   9   8          0.06          1.10         1.19 o
   8   9   8         23.37         23.74         2.11 o
   9   9   8          8.25          7.95         3.11 o
  -9  10   8         60.35         68.31         3.78 o
  -8  10   8          1.21          1.26         1.21 o
  -7  10   8         47.88         49.41         3.74 o
  -6  10   8          1.62          2.71         1.52 o
  -5  10   8          1.28          0.53         0.88 o
  -4  10   8         19.48         19.39         1.76 o
  -3  10   8          1.50          1.22         0.85 o
  -2  10   8         59.74         63.69         2.84 o
  -1  10   8         68.55         62.45         2.30 o
   0  10   8          6.81          5.04         1.03 o
   1  10   8          0.33          1.72         0.98 o
   2  10   8        186.31        184.15         4.92 o
   3  10   8         11.79         12.36         1.50 o
   4  10   8          4.53          6.05         1.17 o
   5  10   8         58.25         61.57         4.01 o
   6  10   8          0.46          0.53         1.19 o
   7  10   8         14.99         17.07         2.48 o
   8  10   8          3.21          5.31         1.66 o
  -8  11   8         31.39         32.13         2.76 o
  -7  11   8         18.41         19.44         2.71 o
  -6  11   8          0.00         -1.65         2.67 o
  -5  11   8         16.02         14.93         2.20 o
  -4  11   8          0.13         -0.39         0.96 o
  -3  11   8          2.39          1.53         1.02 o
  -2  11   8          8.75         10.12         1.43 o
  -1  11   8         23.74         26.03         2.63 o
   0  11   8         49.26         45.89         2.57 o
   1  11   8         54.78         59.13         2.98 o
   2  11   8          0.00          1.45         1.05 o
   3  11   8         99.83         90.57         3.71 o
   4  11   8          0.71          0.17         1.27 o
   5  11   8         23.76         25.71         2.90 o
   6  11   8          0.19          2.61         1.55 o
   7  11   8          7.72         10.04         3.01 o
   8  11   8          1.31          0.26         2.09 o
  -7  12   8         26.70         38.97         4.14 o
  -6  12   8         16.11         15.98         2.44 o
  -5  12   8         19.22         20.90         2.50 o
  -4  12   8         54.44         52.07         3.04 o
  -3  12   8          3.67          3.02         1.06 o
  -2  12   8         56.30         56.20         3.91 o
  -1  12   8         94.07         99.20         5.67 o
   0  12   8          3.97          2.55         2.19 o
   1  12   8         17.49         21.25         1.99 o
   2  12   8         84.29         82.64         3.72 o
   3  12   8         13.26         11.62         1.67 o
   4  12   8         29.03         26.89         2.95 o
   5  12   8          0.61          1.04         1.50 o
   6  12   8          8.52         11.68         3.40 o
  -5  13   8          0.02          0.19         2.07 o
  -4  13   8          0.84          3.16         2.69 o
  -3  13   8          0.60          0.36         2.15 o
  -2  13   8          0.02         -0.74         1.54 o
  -1  13   8          2.17          2.37         2.32 o
   0  13   8          6.50          8.92         1.95 o
   1  13   8          0.35          0.87         1.45 o
   2  13   8          0.01         -1.08         1.39 o
   3  13   8          5.57          6.29         1.72 o
   4  13   8          0.31         -1.31         1.49 o
  -2  14   8        195.19        198.29        10.69 o
  -1  14   8         36.48         42.53         3.89 o
   0  14   8          8.68         11.01         2.18 o
   1  14   8         12.59         11.92         2.90 o
   2  14   8         36.44         36.04         4.64 o
 -13   0   9        267.76        297.77        13.59 o
 -11   0   9         56.19         60.27         4.22 o
  -9   0   9        114.49        111.10         3.59 o
  -7   0   9         91.16        100.39         2.63 o
  -5   0   9         15.46          2.90         0.63 o
  -3   0   9          0.95          0.36         0.62 o
  -1   0   9       2090.74       2025.94        14.01 o
   1   0   9        988.97       1182.51        11.56 o
   3   0   9       1552.16       1751.88         6.30 o
   5   0   9       8841.53       8358.92        28.11 o
   7   0   9        210.99        211.33         7.36 o
   9   0   9       1598.05       1676.08        19.87 o
  11   0   9          0.64          0.58         1.80 o
 -13   1   9         63.45         62.68         4.52 o
 -12   1   9          0.31          0.93         1.56 o
 -11   1   9          8.69          7.66         1.33 o
 -10   1   9         77.30         75.60         3.02 o
  -9   1   9         42.66         36.69         1.52 o
  -8   1   9          1.33          1.66         0.40 o
  -7   1   9         15.92         14.27         0.76 o
  -6   1   9         39.43         38.90         1.08 o
  -5   1   9         85.92         91.19         1.54 o
  -4   1   9         34.31         36.76         1.12 o
  -3   1   9         33.99         51.83         1.26 o
  -2   1   9        337.13        347.12         3.00 o
  -1   1   9        575.71        649.83         3.76 o
   0   1   9       2443.30       2595.77        15.16 o
   1   1   9         37.65         64.83         1.47 o
   2   1   9        116.39        130.31         1.77 o
   3   1   9         60.91         91.01         1.30 o
   4   1   9         14.92         12.21         0.47 o
   5   1   9        238.48        221.94         2.65 o
   6   1   9        162.57        150.90         1.77 o
   7   1   9         95.14        106.14         1.91 o
   8   1   9         54.61         51.25         1.98 o
   9   1   9          0.40          1.05         0.83 o
  10   1   9          0.82          0.79         0.93 o
  11   1   9          0.35         -0.40         1.24 o
  12   1   9          0.00         -1.61         1.61 o
 -13   2   9         12.75         12.57         3.28 o
 -12   2   9         13.32          9.69         1.41 o
 -11   2   9         75.13         74.61         2.73 o
 -10   2   9         46.78         45.30         2.02 o
  -9   2   9         95.21         86.69         2.24 o
  -8   2   9         60.31         62.43         1.50 o
  -7   2   9         65.38         68.37         1.32 o
  -6   2   9         98.46         80.96         1.43 o
  -5   2   9        249.60        275.62         2.77 o
  -4   2   9         44.76         57.08         1.69 o
  -3   2   9          4.44          8.32         0.68 o
  -2   2   9         44.45         42.83         1.33 o
  -1   2   9         74.50         83.29         1.81 o
   0   2   9        105.01         78.83         1.76 o
   1   2   9        333.67        409.27         3.97 o
   2   2   9         12.20         17.75         2.84 o
   3   2   9          2.10          5.55         0.39 o
   4   2   9        211.87        188.51         2.00 o
   5   2   9        181.92        183.17         1.87 o
   6   2   9        177.02        146.01         2.19 o
   7   2   9        146.45        127.75         2.17 o
   8   2   9         66.48         66.46         2.36 o
   9   2   9          1.61          2.40         1.16 o
  10   2   9         76.48         79.41         3.49 o
  11   2   9          0.08          0.41         1.40 o
  12   2   9         66.59         71.14         4.69 o
 -12   3   9          3.74          3.53         1.24 o
 -11   3   9          5.32          5.49         1.19 o
 -10   3   9        139.13        136.54         3.45 o
  -9   3   9         33.38         33.92         1.67 o
  -8   3   9         92.72         86.40         1.62 o
  -7   3   9         24.65         16.82         0.73 o
  -6   3   9       1345.13       1181.49         5.85 o
  -5   3   9        720.17        721.77         5.68 o
  -4   3   9        137.65        142.04         2.90 o
  -3   3   9        202.27        197.81         3.88 o
  -2   3   9        998.78       1046.67        10.76 o
  -1   3   9        853.72        902.32         8.35 o
   0   3   9        539.33        587.21        11.96 o
   1   3   9          8.34         11.43         1.48 o
   2   3   9        497.87        545.46         4.30 o
   3   3   9        361.66        352.24         4.49 o
   4   3   9         13.75          5.88         0.95 o
   5   3   9        323.93        309.86         3.36 o
   6   3   9         56.14         53.84         1.32 o
   7   3   9         84.62         74.77         2.03 o
   8   3   9        143.58        148.74         3.58 o
   9   3   9         31.36         33.13         1.89 o
  10   3   9         74.93         74.10         3.44 o
  11   3   9         33.21         34.57         2.54 o
  12   3   9          2.71          3.89         1.67 o
 -12   4   9          0.11         -0.99         1.21 o
 -11   4   9          0.10         -0.59         0.97 o
 -10   4   9         80.57         82.81         2.81 o
  -9   4   9         30.29         34.27         1.65 o
  -8   4   9        178.77        162.15         2.67 o
  -7   4   9         94.14         82.45         2.03 o
  -6   4   9         47.24         43.68         1.12 o
  -5   4   9        405.06        404.59         3.50 o
  -4   4   9          4.94          9.32         1.09 o
  -3   4   9       1063.08       1086.19         9.85 o
  -2   4   9       2934.04       3185.15        25.12 o
  -1   4   9         12.84         24.70         1.43 o
   0   4   9         91.99        113.98         2.48 o
   1   4   9        945.71       1036.45         7.52 o
   2   4   9        223.80        254.07         6.21 o
   3   4   9        313.38        325.75         4.48 o
   4   4   9          0.13          1.04         0.49 o
   5   4   9        125.53        107.62         2.52 o
   6   4   9         44.73         30.30         1.48 o
   7   4   9         79.38         92.66         2.36 o
   8   4   9        269.10        247.36         4.76 o
   9   4   9         39.03         38.18         2.07 o
  10   4   9        283.28        286.94         5.70 o
  11   4   9         21.53         18.68         2.05 o
 -12   5   9         22.91         25.64         3.12 o
 -11   5   9         59.04         58.10         2.89 o
 -10   5   9          0.29         -0.48         0.83 o
  -9   5   9         32.87         35.51         1.60 o
  -8   5   9          1.18          1.06         0.57 o
  -7   5   9         29.44         30.54         1.34 o
  -6   5   9         70.65         63.63         1.50 o
  -5   5   9        190.70        195.21         2.64 o
  -4   5   9         56.09         53.22         1.62 o
  -3   5   9        922.13        870.12         9.18 o
  -2   5   9          2.62          3.15         0.90 o
  -1   5   9        333.80        314.78         5.43 o
   0   5   9        150.19        187.87         3.42 o
   1   5   9        106.20        121.42         2.23 o
   2   5   9          4.92          3.70         0.45 o
   3   5   9        314.79        278.31         9.32 o
   4   5   9       1017.39        951.75         7.02 o
   5   5   9        305.80        269.73         4.08 o
   6   5   9         52.01         52.11         1.97 o
   7   5   9          0.01          0.55         0.59 o
   8   5   9         36.00         34.96         1.64 o
   9   5   9          7.05          7.73         1.21 o
  10   5   9          1.45          3.36         1.05 o
  11   5   9          4.76          5.12         1.42 o
 -12   6   9          9.34         13.21         3.28 o
 -11   6   9         11.41         10.94         1.46 o
 -10   6   9        130.58        127.13         4.06 o
  -9   6   9          5.73          7.20         0.98 o
  -8   6   9         12.02         12.31         0.98 o
  -7   6   9         54.80         51.81         1.74 o
  -6   6   9         44.75         36.11         1.27 o
  -5   6   9        164.72        157.50         2.66 o
  -4   6   9          0.31          0.67         0.40 o
  -3   6   9         44.41         67.60         1.78 o
  -2   6   9        157.34        141.72         2.68 o
  -1   6   9         46.05         38.10         1.44 o
   0   6   9         33.41         37.00         1.38 o
   1   6   9        561.08        524.69         3.56 o
   2   6   9         14.37         18.10         0.75 o
   3   6   9          6.41          4.91         0.69 o
   4   6   9          0.02          0.98         0.53 o
   5   6   9       1394.87       1239.22         7.47 o
   6   6   9          9.87         12.19         1.09 o
   7   6   9        186.48        174.68         3.79 o
   8   6   9         72.94         68.81         2.31 o
   9   6   9        109.99        109.86         4.29 o
  10   6   9        156.54        155.96         5.27 o
  11   6   9          7.39          7.51         1.65 o
 -11   7   9         20.04         22.80         4.14 o
 -10   7   9          4.30          3.18         1.10 o
  -9   7   9         51.36         52.11         2.29 o
  -8   7   9          0.08          0.18         0.68 o
  -7   7   9         47.15         44.85         1.80 o
  -6   7   9         10.75         14.02         0.93 o
  -5   7   9          0.66          0.56         0.41 o
  -4   7   9         44.61         38.04         1.29 o
  -3   7   9         87.52         76.80         1.63 o
  -2   7   9        934.82        846.00         4.98 o
  -1   7   9         29.12         26.48         1.18 o
   0   7   9        348.63        344.23         3.33 o
   1   7   9         49.42         45.33         1.14 o
   2   7   9        577.38        574.84         5.59 o
   3   7   9         35.32         29.87         1.45 o
   4   7   9         91.76         90.16         2.04 o
   5   7   9        249.40        220.08         3.90 o
   6   7   9         13.52          9.95         1.31 o
   7   7   9          7.89          8.60         1.34 o
   8   7   9         12.40         13.47         1.60 o
   9   7   9        116.29        117.06         6.31 o
  10   7   9         12.23         14.79         1.94 o
 -10   8   9        205.52        221.95         8.12 o
  -9   8   9          0.11          1.50         1.01 o
  -8   8   9        125.22        126.30         3.78 o
  -7   8   9          4.67          5.45         1.06 o
  -6   8   9        357.65        365.46         6.41 o
  -5   8   9         32.67         31.44         1.57 o
  -4   8   9          0.44          1.94         0.58 o
  -3   8   9        175.76        159.07         2.64 o
  -2   8   9        211.03        196.55         3.57 o
  -1   8   9         18.65         23.07         1.30 o
   0   8   9        197.64        188.65         3.46 o
   1   8   9         21.68         18.15         1.14 o
   2   8   9        703.82        700.31         9.50 o
   3   8   9         72.65         78.36         2.35 o
   4   8   9        107.37        101.04         2.75 o
   5   8   9         27.57         26.67         1.88 o
   6   8   9        257.16        250.12         5.70 o
   7   8   9          0.37          0.27         0.94 o
   8   8   9          4.82          4.85         1.21 o
   9   8   9          2.96          2.13         1.12 o
  10   8   9         31.83         33.57         2.89 o
 -10   9   9        296.59        319.39        10.08 o
  -9   9   9        219.10        227.99         6.93 o
  -8   9   9         62.86         65.04         3.47 o
  -7   9   9          8.91         10.95         1.88 o
  -6   9   9        155.20        160.03         6.01 o
  -5   9   9         82.40         83.86         3.22 o
  -4   9   9         48.66         49.15         2.48 o
  -3   9   9        176.86        177.02         4.49 o
  -2   9   9         50.88         47.27         1.91 o
  -1   9   9        115.82        105.18         2.80 o
   0   9   9         25.60         24.54         1.40 o
   1   9   9          0.00         -0.14         0.81 o
   2   9   9        146.46        139.72         4.04 o
   3   9   9         40.03         40.85         2.30 o
   4   9   9         13.96         12.05         1.34 o
   5   9   9          0.05          0.31         0.83 o
   6   9   9          1.02          2.74         1.09 o
   7   9   9         59.46         66.18         3.28 o
   8   9   9          8.02          9.39         1.78 o
   9   9   9          7.95          5.63         1.43 o
  -9  10   9         20.09         18.82         2.49 o
  -8  10   9          6.35          3.85         1.86 o
  -7  10   9          2.84          4.63         4.36 o
  -6  10   9        135.50        137.40        10.50 o
  -5  10   9          2.73          1.44         1.00 o
  -4  10   9         22.32         22.17         1.84 o
  -3  10   9         92.75         83.09         3.32 o
  -2  10   9        130.57        124.00         3.93 o
  -1  10   9          0.01          0.78         1.00 o
   0  10   9          0.58          0.68         0.80 o
   1  10   9        200.16        189.28         4.92 o
   2  10   9        565.56        545.96         8.41 o
   3  10   9          4.50          5.22         1.11 o
   4  10   9          2.91          4.30         1.08 o
   5  10   9          3.05          3.55         1.49 o
   6  10   9          1.50          3.54         1.69 o
   7  10   9         33.86         36.22         3.38 o
   8  10   9          0.89          0.75         4.22 o
  -8  11   9          5.05          7.93         1.99 o
  -7  11   9         39.33         40.95         3.60 o
  -6  11   9          0.83         -0.75         1.78 o
  -5  11   9          0.83          1.41         1.31 o
  -4  11   9         11.38         11.47         1.57 o
  -3  11   9         13.17         13.24         1.67 o
  -2  11   9          5.19          5.11         1.16 o
  -1  11   9         22.59         22.40         2.46 o
   0  11   9          0.62          1.61         0.93 o
   1  11   9         98.17        101.66         3.88 o
   2  11   9        101.04        101.14         3.89 o
   3  11   9         93.42         98.96         3.93 o
   4  11   9         30.58         29.98         2.95 o
   5  11   9         20.24         18.15         3.75 o
   6  11   9          2.06          3.21         2.23 o
   7  11   9         14.79         11.07         2.06 o
  -7  12   9          0.99         -0.20         2.05 o
  -6  12   9          0.03          0.62         1.31 o
  -5  12   9          0.21          0.95         1.29 o
  -4  12   9          2.88          1.97         1.10 o
  -3  12   9         34.62         38.09         2.53 o
  -2  12   9         12.31          9.93         4.00 o
  -1  12   9          0.07          0.79         1.37 o
   0  12   9        118.14        125.76         5.75 o
   1  12   9          6.02          7.77         1.47 o
   2  12   9         16.87         16.28         1.82 o
   3  12   9         17.95         19.56         2.70 o
   4  12   9          0.47          1.05         1.59 o
   5  12   9         15.15         14.48         2.43 o
   6  12   9         80.83         87.82         5.24 o
  -5  13   9          0.68          1.71         1.81 o
  -4  13   9         32.23         30.80         4.64 o
  -3  13   9         21.79         23.72         2.83 o
  -2  13   9         31.20         33.04         3.29 o
  -1  13   9          5.21          8.22         2.08 o
   0  13   9         10.52         10.71         2.10 o
   1  13   9          3.65          2.21         3.90 o
   2  13   9          5.35          3.87         5.53 o
   3  13   9         13.60         13.97         2.28 o
   4  13   9         12.46         13.77         2.44 o
  -2  14   9          1.56          2.29         2.65 o
  -1  14   9         15.67         21.47         4.23 o
   0  14   9         52.15         48.31         5.58 o
   1  14   9          9.98         12.62         3.36 o
   2  14   9         45.35         48.10         5.39 o
 -12   0  10         35.89         35.35         3.39 o
 -10   0  10         62.08         66.36         3.01 o
  -8   0  10          0.79          1.53         0.56 o
  -6   0  10          8.57         16.40         2.18 o
  -4   0  10       1331.71       1627.71        14.64 o
  -2   0  10        100.76        157.48         4.27 o
   0   0  10       3439.76       3776.08        19.70 o
   2   0  10       1968.88       1899.87        29.83 o
   4   0  10        318.78        260.10         3.57 o
   6   0  10        454.91        491.97        10.65 o
   8   0  10         71.39         64.13         6.07 o
  10   0  10         10.64         10.57         2.86 o
  12   0  10         39.24         43.12         5.28 o
 -13   1  10         68.75         73.79         7.31 o
 -12   1  10         35.55         37.82         2.41 o
 -11   1  10          0.23          0.09         0.78 o
 -10   1  10         37.47         42.25         1.71 o
  -9   1  10        310.72        287.08         4.06 o
  -8   1  10        316.73        311.28         3.25 o
  -7   1  10        983.12        974.54         5.93 o
  -6   1  10        833.11        785.65         5.07 o
  -5   1  10        176.36        179.85         2.48 o
  -4   1  10         10.82         18.67         0.86 o
  -3   1  10        408.32        473.16         3.87 o
  -2   1  10        711.47        851.76         4.87 o
  -1   1  10        423.88        494.85         3.82 o
   0   1  10        129.58        158.22         2.42 o
   1   1  10       4033.48       4339.25        27.84 o
   2   1  10       1117.26       1349.73        10.14 o
   3   1  10          0.02          1.49         0.46 o
   4   1  10         99.52         93.86         1.85 o
   5   1  10          5.58          3.18         0.52 o
   6   1  10         20.79         14.37         0.64 o
   7   1  10        159.18        153.69         3.18 o
   8   1  10        102.66        116.84         2.97 o
   9   1  10         42.91         41.67         2.42 o
  10   1  10         18.21         18.26         1.85 o
  11   1  10         69.66         71.83         6.30 o
  12   1  10          5.39          5.90         1.67 o
 -13   2  10          3.07          1.62         2.08 o
 -12   2  10         14.92         13.88         1.36 o
 -11   2  10          9.40          8.82         1.08 o
 -10   2  10         66.60         66.15         2.45 o
  -9   2  10         78.85         84.75         2.24 o
  -8   2  10         43.95         48.46         1.36 o
  -7   2  10        421.57        430.23         3.46 o
  -6   2  10         36.29         49.40         1.16 o
  -5   2  10         10.74         11.87         0.72 o
  -4   2  10        189.11        151.08         2.41 o
  -3   2  10        469.70        461.61         4.63 o
  -2   2  10         34.17         51.47         1.49 o
  -1   2  10         75.04         67.35         1.71 o
   0   2  10        659.85        740.29         5.55 o
   1   2  10        548.33        620.30         5.10 o
   2   2  10         29.18         29.46         1.65 o
   3   2  10        123.04        174.09         1.92 o
   4   2  10          2.30         11.24         0.56 o
   5   2  10          4.59          4.14         0.38 o
   6   2  10         70.80         57.53         1.48 o
   7   2  10         62.88         61.75         1.55 o
   8   2  10         81.57         84.07         2.67 o
   9   2  10          7.26          4.88         1.11 o
  10   2  10          0.19          1.16         0.99 o
  11   2  10         29.84         34.66         3.32 o
  12   2  10          0.32         -0.70         1.56 o
 -12   3  10          1.31          2.27         1.07 o
 -11   3  10         68.66         68.18         3.00 o
 -10   3  10         22.39         27.38         1.64 o
  -9   3  10         34.99         33.42         1.56 o
  -8   3  10        192.15        207.34         2.74 o
  -7   3  10        130.21        118.32         1.65 o
  -6   3  10       5303.05       4977.74        19.94 o
  -5   3  10          1.46          7.53         1.35 o
  -4   3  10        636.41        647.96         6.11 o
  -3   3  10        462.99        578.07        11.24 o
  -2   3  10      11999.29      12993.72        31.57 o
  -1   3  10       1236.82       1318.43         7.92 o
   0   3  10        531.05        573.67         7.60 o
   1   3  10        335.24        367.52         4.24 o
   2   3  10          0.06          0.80         0.42 o
   3   3  10         12.63         18.95         1.25 o
   4   3  10          0.13          0.77         0.32 o
   5   3  10        446.56        442.95         7.57 o
   6   3  10          0.04          1.03         0.34 o
   7   3  10        272.35        280.79         3.91 o
   8   3  10         62.02         60.24         2.32 o
   9   3  10          0.59         -0.54         0.77 o
  10   3  10         55.90         51.52         2.94 o
  11   3  10        129.24        141.69         4.97 o
  12   3  10        108.04        113.01         8.05 o
 -12   4  10          1.26          1.03         1.20 o
 -11   4  10         13.75         11.13         1.52 o
 -10   4  10         27.94         26.48         1.69 o
  -9   4  10         27.39         32.35         1.76 o
  -8   4  10          0.43          1.83         0.56 o
  -7   4  10         88.25         85.01         2.08 o
  -6   4  10         81.87         87.07         1.57 o
  -5   4  10        181.46        192.55         2.89 o
  -4   4  10          9.35          7.44         1.01 o
  -3   4  10         11.81         15.67         1.41 o
  -2   4  10        659.29        772.43         6.50 o
  -1   4  10       2911.47       3079.30        17.91 o
   0   4  10        595.63        619.83         5.86 o
   1   4  10         23.00         27.73         1.32 o
   2   4  10        317.79        302.64         3.54 o
   3   4  10        157.97        155.23         2.33 o
   4   4  10        763.91        748.88         6.37 o
   5   4  10        468.10        427.88         6.19 o
   6   4  10         50.24         52.79         1.93 o
   7   4  10         76.86         72.93         2.13 o
   8   4  10          9.66         11.45         1.20 o
   9   4  10         29.84         30.89         1.88 o
  10   4  10         33.54         31.88         2.03 o
  11   4  10          8.19         11.42         1.67 o
 -12   5  10         13.45         17.64         2.15 o
 -11   5  10          5.69          5.94         1.18 o
 -10   5  10          4.53          4.58         1.05 o
  -9   5  10         11.01          9.86         0.97 o
  -8   5  10          8.40          9.12         0.86 o
  -7   5  10         32.98         32.79         1.39 o
  -6   5  10         64.58         64.11         1.53 o
  -5   5  10         95.87         76.47         1.84 o
  -4   5  10        743.61        662.64         6.69 o
  -3   5  10        205.91        243.25         4.78 o
  -2   5  10         17.15         13.29         0.93 o
  -1   5  10        156.95        164.00         3.23 o
   0   5  10         16.14         13.17         1.01 o
   1   5  10       2405.88       2433.02        16.90 o
   2   5  10         55.81         61.46         1.71 o
   3   5  10        587.83        514.93         4.49 o
   4   5  10         26.76         15.68         1.08 o
   5   5  10        633.31        585.18         6.10 o
   6   5  10          1.19          2.40         0.65 o
   7   5  10         51.81         52.75         2.12 o
   8   5  10         98.90        102.77         2.73 o
   9   5  10        578.89        592.46         7.91 o
  10   5  10         30.64         35.81         2.18 o
  11   5  10         14.13         19.47         6.40 o
 -11   6  10          0.09          0.66         1.46 o
 -10   6  10          1.20          1.91         0.85 o
  -9   6  10         71.85         68.54         2.25 o
  -8   6  10         38.83         37.78         1.62 o
  -7   6  10         81.44         75.81         2.08 o
  -6   6  10         35.33         29.97         1.31 o
  -5   6  10          4.53          2.15         0.49 o
  -4   6  10         74.41         76.00         2.05 o
  -3   6  10         47.34         63.49         2.33 o
  -2   6  10         59.65         37.50         1.46 o
  -1   6  10        289.88        328.33         4.87 o
   0   6  10         36.86         38.70         1.78 o
   1   6  10          1.53          2.49         0.46 o
   2   6  10          1.09          1.53         0.36 o
   3   6  10         24.74         25.60         1.09 o
   4   6  10          4.48          4.48         0.68 o
   5   6  10        125.88        118.16         2.85 o
   6   6  10          4.70          4.63         0.80 o
   7   6  10         77.70         83.43         2.69 o
   8   6  10         26.02         27.52         1.53 o
   9   6  10         72.82         80.08         3.66 o
  10   6  10         11.04         12.36         1.65 o
  11   6  10          0.19         -0.67         1.46 o
 -11   7  10         64.23         69.30         4.81 o
 -10   7  10        104.78        105.12         4.37 o
  -9   7  10        339.23        333.16         6.68 o
  -8   7  10        127.64        133.49         3.23 o
  -7   7  10          0.84          1.61         0.62 o
  -6   7  10         60.04         55.25         1.76 o
  -5   7  10          0.94          1.51         0.66 o
  -4   7  10        296.50        272.46         3.41 o
  -3   7  10        119.43         95.06         2.19 o
  -2   7  10        467.12        399.90         5.09 o
  -1   7  10        232.34        204.72         4.77 o
   0   7  10         89.74         95.12         1.48 o
   1   7  10       1772.20       1710.37         7.98 o
   2   7  10       2570.08       2504.44        23.18 o
   3   7  10        153.29        149.17         3.22 o
   4   7  10        194.95        179.07         2.91 o
   5   7  10         20.33         20.50         1.31 o
   6   7  10         72.83         66.22         2.93 o
   7   7  10        171.69        162.32         4.69 o
   8   7  10        178.96        170.79         5.03 o
   9   7  10        272.10        282.48         6.95 o
  10   7  10        193.07        198.84         6.06 o
 -10   8  10         22.46         24.16         3.19 o
  -9   8  10          6.08          8.86         1.30 o
  -8   8  10          5.50          6.76         1.10 o
  -7   8  10         93.89         95.61         3.16 o
  -6   8  10          2.47          3.04         1.01 o
  -5   8  10         66.17         67.07         2.27 o
  -4   8  10         10.11         12.25         1.03 o
  -3   8  10        135.62        136.72         2.88 o
  -2   8  10          0.18          0.54         0.61 o
  -1   8  10          3.52          3.15         0.65 o
   0   8  10          0.65          1.35         0.69 o
   1   8  10         55.35         48.16         1.43 o
   2   8  10          8.03         11.29         1.10 o
   3   8  10         13.18         11.33         1.03 o
   4   8  10          0.10          0.53         0.62 o
   5   8  10          3.88          3.72         0.95 o
   6   8  10         12.44         13.86         1.52 o
   7   8  10         27.69         27.48         2.71 o
   8   8  10         56.90         58.00         3.13 o
   9   8  10         78.62         77.12         3.82 o
  10   8  10         26.67         23.46         2.83 o
 -10   9  10          0.63          8.33         3.44 o
  -9   9  10         38.51         41.96         4.70 o
  -8   9  10         32.37         33.32         2.56 o
  -7   9  10        101.73        106.04         5.38 o
  -6   9  10         29.93         37.82         3.22 o
  -5   9  10          8.27          9.21         1.48 o
  -4   9  10         77.37         81.41         3.15 o
  -3   9  10         13.93         16.63         1.61 o
  -2   9  10          0.54          0.57         0.63 o
  -1   9  10          8.18          8.41         0.95 o
   0   9  10          7.74          5.24         0.80 o
   1   9  10        134.14        125.76         3.83 o
   2   9  10         73.72         66.51         2.87 o
   3   9  10          5.81          8.63         1.23 o
   4   9  10         21.58         24.74         1.87 o
   5   9  10          0.10          1.02         0.84 o
   6   9  10          2.55          2.08         0.94 o
   7   9  10          9.39         10.66         1.53 o
   8   9  10         19.88         18.14         1.92 o
   9   9  10          0.43          2.68         1.32 o
  -9  10  10         16.16         18.93         2.12 o
  -8  10  10          2.92          1.88         1.59 o
  -7  10  10          9.02          9.06         1.84 o
  -6  10  10          0.02          0.01         1.26 o
  -5  10  10          1.10          0.73         0.95 o
  -4  10  10          9.33          9.17         1.49 o
  -3  10  10         80.62         84.02         3.36 o
  -2  10  10          2.34          2.39         0.87 o
  -1  10  10          5.81          7.63         0.96 o
   0  10  10         35.52         35.82         2.18 o
   1  10  10         92.06         92.78         3.55 o
   2  10  10        140.96        133.84         5.83 o
   3  10  10         14.48         14.24         1.59 o
   4  10  10          0.05          0.26         0.82 o
   5  10  10         69.11         62.58         4.07 o
   6  10  10        130.88        135.50         6.03 o
   7  10  10         35.73         36.63         3.39 o
   8  10  10          0.22          0.41         1.48 o
  -8  11  10         38.72         39.19         2.97 o
  -7  11  10          2.59          2.35         1.57 o
  -6  11  10         62.72         62.23         4.24 o
  -5  11  10         51.09         49.27         4.58 o
  -4  11  10          4.79          3.57         1.40 o
  -3  11  10        181.25        190.16         5.25 o
  -2  11  10         33.88         38.21         2.42 o
  -1  11  10         36.96         36.52         3.06 o
   0  11  10          2.39          4.94         1.24 o
   1  11  10        404.68        405.11         7.63 o
   2  11  10         10.59         10.93         1.85 o
   3  11  10         26.66         26.63         2.20 o
   4  11  10         19.47         22.24         2.70 o
   5  11  10          0.20          3.45         1.76 o
   6  11  10         75.67         79.05         4.86 o
   7  11  10          5.54          6.81         3.65 o
  -6  12  10          0.24         -0.79         1.46 o
  -5  12  10          6.80          9.39         2.03 o
  -4  12  10          6.37          6.47         1.41 o
  -3  12  10          0.91         -0.70         1.17 o
  -2  12  10          2.94          4.30         2.20 o
  -1  12  10         92.92         90.12         4.91 o
   0  12  10         34.28         35.94         3.28 o
   1  12  10          2.12          0.97         1.08 o
   2  12  10          0.01          0.14         1.00 o
   3  12  10          2.35          1.83         1.17 o
   4  12  10         21.90         25.45         2.92 o
   5  12  10          0.32          3.44         1.86 o
   6  12  10          2.27          3.52         2.55 o
  -5  13  10          7.01          4.84         2.41 o
  -4  13  10          0.98          1.93         2.70 o
  -3  13  10         99.36        103.18         6.46 o
  -2  13  10        150.13        150.80         8.12 o
  -1  13  10          3.86          3.87         1.81 o
   0  13  10         42.80         43.46         4.56 o
   1  13  10        102.64        105.02         6.25 o
   2  13  10          5.86          5.16         2.73 o
   3  13  10         31.52         39.34         6.35 o
   4  13  10         20.48         20.33         3.92 o
  -2  14  10          4.32          6.27         2.84 o
   1  14  10          2.90          2.12         2.36 o
 -13   0  11          0.04         -0.45         2.30 o
 -11   0  11         31.45         33.24         2.40 o
  -9   0  11        127.44        132.12         3.97 o
  -7   0  11         26.89         26.79         3.13 o
  -5   0  11       1554.42       1593.78        15.44 o
  -3   0  11         83.54         80.75         3.35 o
  -1   0  11        981.03       1041.29        11.18 o
   1   0  11       3612.47       3861.12        19.28 o
   3   0  11        730.87        715.64         4.17 o
   5   0  11       3261.05       2796.36        15.59 o
   7   0  11         66.49         67.51         3.09 o
   9   0  11         90.40         91.94         4.22 o
  11   0  11         19.40         18.82         3.69 o
 -13   1  11          9.80         10.59         3.03 o
 -12   1  11          8.00          7.43         1.55 o
 -11   1  11          7.31          6.97         1.01 o
 -10   1  11         17.32         17.52         1.18 o
  -9   1  11        166.54        173.20         3.20 o
  -8   1  11        217.67        219.16         2.93 o
  -7   1  11        563.53        558.20         4.61 o
  -6   1  11          0.83          2.25         0.62 o
  -5   1  11        218.22        206.62         3.40 o
  -4   1  11        355.35        365.44         4.29 o
  -3   1  11       1471.30       1620.62         9.41 o
  -2   1  11        305.38        344.56         3.67 o
  -1   1  11        672.92        784.78         6.92 o
   0   1  11       3111.38       3370.51        14.35 o
   1   1  11       2664.78       3066.19        10.95 o
   2   1  11        464.21        483.50         3.76 o
   3   1  11         95.16        109.75         3.02 o
   4   1  11        375.90        342.66         2.80 o
   5   1  11       2783.56       2517.94         9.28 o
   6   1  11       1882.04       1691.69         7.74 o
   7   1  11        379.64        332.02         4.72 o
   8   1  11         19.62         20.56         1.38 o
   9   1  11         12.17         15.08         1.59 o
  10   1  11        144.93        139.62         5.90 o
  11   1  11         16.12         15.05         2.42 o
  12   1  11         31.80         30.20         3.20 o
 -12   2  11          4.48          5.05         1.18 o
 -11   2  11         13.91         16.12         2.30 o
 -10   2  11        211.69        216.74         4.32 o
  -9   2  11         48.68         48.99         1.99 o
  -8   2  11        127.05        124.37         2.22 o
  -7   2  11        163.51        166.20         2.42 o
  -6   2  11        201.36        210.08         2.98 o
  -5   2  11        371.40        364.38         4.00 o
  -4   2  11          0.00          0.51         0.41 o
  -3   2  11       1519.33       1592.95         8.90 o
  -2   2  11         14.19         11.24         0.95 o
  -1   2  11        622.70        732.30         4.57 o
   0   2  11        613.47        657.44         5.42 o
   1   2  11        977.34       1043.14         6.76 o
   2   2  11         44.09         59.71         3.33 o
   3   2  11          2.82          4.97         0.44 o
   4   2  11        931.55        921.84         5.19 o
   5   2  11       1207.40       1116.34         7.99 o
   6   2  11         34.38         25.13         1.00 o
   7   2  11         10.15          9.66         0.69 o
   8   2  11         98.99         94.22         2.85 o
   9   2  11          8.97          9.96         1.50 o
  10   2  11          8.92         10.49         1.50 o
  11   2  11         32.57         34.23         3.35 o
  12   2  11          8.77          8.41         2.86 o
 -12   3  11          1.22          0.51         0.97 o
 -11   3  11         61.22         65.26         2.96 o
 -10   3  11         28.27         23.52         1.76 o
  -9   3  11         51.56         51.61         2.11 o
  -8   3  11         73.24         71.71         1.60 o
  -7   3  11        246.37        282.39         3.00 o
  -6   3  11         55.39         39.48         1.40 o
  -5   3  11        101.05         81.58         2.36 o
  -4   3  11        269.41        224.93         3.70 o
  -3   3  11         25.22         35.96         1.97 o
  -2   3  11       2730.06       2929.51        15.45 o
  -1   3  11         29.55         36.99         1.43 o
   0   3  11        229.83        258.79         3.64 o
   1   3  11         22.10         26.49         1.22 o
   2   3  11        621.03        697.88         6.06 o
   3   3  11       1013.69        934.28         6.82 o
   4   3  11        470.43        462.89         4.04 o
   5   3  11         72.98         63.71         1.79 o
   6   3  11         14.35         17.11         0.99 o
   7   3  11         14.58         15.71         1.03 o
   8   3  11          1.20          3.68         0.82 o
   9   3  11         45.98         44.76         2.20 o
  10   3  11        223.70        228.43         6.02 o
  11   3  11         27.24         27.90         2.37 o
  12   3  11          7.17          6.19         2.52 o
 -12   4  11          7.89          7.81         1.35 o
 -11   4  11        114.38        117.98         4.01 o
 -10   4  11         68.69         66.53         2.56 o
  -9   4  11        594.37        603.73         7.02 o
  -8   4  11          0.62          1.45         0.50 o
  -7   4  11          4.14          9.85         0.78 o
  -6   4  11         33.30         36.69         1.16 o
  -5   4  11         58.55         59.34         2.16 o
  -4   4  11          0.67          1.12         1.37 o
  -3   4  11        173.08        201.61         4.51 o
  -2   4  11          0.24          2.78         0.76 o
  -1   4  11          2.83          6.34         0.83 o
   0   4  11         98.78        121.66         2.98 o
   1   4  11        223.94        235.63         3.75 o
   2   4  11          0.67          3.48         0.63 o
   3   4  11        763.95        722.71         5.14 o
   4   4  11          0.37          0.94         0.52 o
   5   4  11        396.01        340.41         4.13 o
   6   4  11        168.95        139.09         3.14 o
   7   4  11        192.92        180.69         3.33 o
   8   4  11          0.02          1.53         0.77 o
   9   4  11          6.92          8.15         1.12 o
  10   4  11          7.11          8.10         1.64 o
  11   4  11         42.62         44.82         2.97 o
 -12   5  11         45.31         44.55         3.73 o
 -11   5  11          2.19          0.00         1.15 o
 -10   5  11          2.64          2.79         0.99 o
  -9   5  11         17.55         17.22         1.20 o
  -8   5  11         40.35         38.71         1.47 o
  -7   5  11        236.19        236.15         3.55 o
  -6   5  11         34.98         32.36         1.23 o
  -5   5  11         33.74         34.08         1.29 o
  -4   5  11       1049.38        971.37         8.28 o
  -3   5  11       2143.38       2203.82        12.42 o
  -2   5  11        386.13        371.03         4.28 o
  -1   5  11        333.96        305.81         3.92 o
   0   5  11        859.81        848.13         7.57 o
   1   5  11        187.31        198.45         2.99 o
   2   5  11         84.45         89.04         2.09 o
   3   5  11          5.77          5.58         0.53 o
   4   5  11       1512.11       1359.56         8.96 o
   5   5  11        163.12        123.67         3.49 o
   6   5  11         15.37         12.51         1.10 o
   7   5  11          0.25          1.34         0.67 o
   8   5  11         18.46         18.61         1.50 o
   9   5  11         14.13         14.88         1.68 o
  10   5  11        114.59        121.63         4.09 o
  11   5  11         97.64         97.44         5.49 o
 -11   6  11          1.09          1.58         1.26 o
 -10   6  11         11.22          8.60         1.34 o
  -9   6  11         10.27         11.14         1.19 o
  -8   6  11          0.00         -0.35         0.67 o
  -7   6  11        122.49        122.28         2.88 o
  -6   6  11         38.90         37.81         1.36 o
  -5   6  11          2.65          4.31         0.61 o
  -4   6  11        166.47        145.25         2.85 o
  -3   6  11        813.54        915.35        12.17 o
  -2   6  11         19.92         23.71         1.42 o
  -1   6  11          0.83          0.75         0.57 o
   0   6  11        149.70        130.90         3.20 o
   1   6  11          0.51          1.24         0.54 o
   2   6  11        134.28        115.23         2.00 o
   3   6  11        282.10        288.18         3.57 o
   4   6  11         31.11         30.02         1.48 o
   5   6  11         23.62         32.13         1.57 o
   6   6  11         11.51         11.81         1.11 o
   7   6  11         61.65         65.11         2.44 o
   8   6  11         27.55         27.83         1.58 o
   9   6  11         26.94         29.48         2.40 o
  10   6  11         14.11         14.89         1.86 o
  11   6  11          4.27          4.27         2.68 o
 -11   7  11         75.08         86.43         4.16 o
 -10   7  11          8.76          9.07         1.68 o
  -9   7  11          1.39          2.43         1.00 o
  -8   7  11          5.95          7.06         0.99 o
  -7   7  11         73.47         76.65         2.35 o
  -6   7  11        203.22        209.35         3.37 o
  -5   7  11         13.78         13.71         0.93 o
  -4   7  11          5.77          9.37         0.78 o
  -3   7  11         77.05         63.81         1.84 o
  -2   7  11         83.02         63.79         2.02 o
  -1   7  11         40.41         40.87         2.21 o
   0   7  11          1.00          4.04         0.47 o
   1   7  11        208.88        174.27         2.30 o
   2   7  11         93.09         86.57         1.63 o
   3   7  11         54.98         51.08         1.89 o
   4   7  11        119.83        105.57         2.77 o
   5   7  11        103.60         87.97         2.56 o
   6   7  11          2.12          0.89         0.83 o
   7   7  11         17.49         18.68         1.78 o
   8   7  11        320.86        320.78         5.96 o
   9   7  11         70.32         78.86         3.78 o
  10   7  11         42.14         47.46         3.11 o
 -10   8  11        231.08        230.81         8.35 o
  -9   8  11         24.93         25.34         1.91 o
  -8   8  11         23.59         18.81         1.59 o
  -7   8  11         38.41         43.23         2.20 o
  -6   8  11          1.00          1.07         0.65 o
  -5   8  11         10.16          8.54         0.99 o
  -4   8  11         76.77         72.08         2.28 o
  -3   8  11        118.85        129.03         4.40 o
  -2   8  11        250.57        232.28         4.00 o
  -1   8  11         27.49         31.22         1.56 o
   0   8  11         48.05         48.33         1.85 o
   1   8  11         24.63         27.14         1.11 o
   2   8  11        166.54        151.15         3.16 o
   3   8  11        120.17        117.94         3.74 o
   4   8  11          2.67          4.23         0.82 o
   5   8  11         40.81         36.94         2.21 o
   6   8  11          0.80          0.63         1.02 o
   7   8  11         41.35         40.68         2.60 o
   8   8  11         85.05         86.94         3.83 o
   9   8  11         93.58         98.13         4.31 o
  10   8  11          5.31          5.25         1.60 o
 -10   9  11        364.03        362.30        15.15 o
  -9   9  11          6.74          6.99         1.52 o
  -8   9  11          9.39          8.13         1.57 o
  -7   9  11          0.45         -0.16         1.21 o
  -6   9  11        274.15        281.53         8.00 o
  -5   9  11         33.58         34.18         2.18 o
  -4   9  11          9.57         11.05         1.37 o
  -3   9  11        300.44        283.76         5.75 o
  -2   9  11          0.01         -0.01         0.56 o
  -1   9  11          1.18          0.58         0.64 o
   0   9  11         23.79         22.16         1.37 o
   1   9  11         19.41         19.69         1.64 o
   2   9  11          0.43          1.18         1.29 o
   3   9  11          0.02          0.15         0.79 o
   4   9  11          0.06         -0.03         0.84 o
   5   9  11          0.26          1.34         1.10 o
   6   9  11          0.39          1.16         1.04 o
   7   9  11         81.62         85.42         4.43 o
   8   9  11        117.51        118.29         4.54 o
   9   9  11         87.46         83.16         4.88 o
  -9  10  11         34.45         37.73         3.24 o
  -8  10  11          3.65          0.46         1.29 o
  -7  10  11         48.24         47.06         3.72 o
  -6  10  11         13.10         13.86         2.16 o
  -5  10  11          2.11          2.71         0.97 o
  -4  10  11         29.82         30.02         2.16 o
  -3  10  11         28.26         32.75         2.23 o
  -2  10  11         93.97        100.39         2.95 o
  -1  10  11          0.32          0.95         0.64 o
   0  10  11         10.76         11.78         1.45 o
   1  10  11          1.78          2.29         1.03 o
   2  10  11         17.47         16.90         2.24 o
   3  10  11         11.59          9.50         1.39 o
   4  10  11          1.94          2.26         1.02 o
   5  10  11         13.09         13.67         2.28 o
   6  10  11         41.26         43.61         3.60 o
   7  10  11          0.23          2.56         1.58 o
   8  10  11         55.43         56.89         4.18 o
  -8  11  11          1.87          1.33         1.20 o
  -7  11  11          5.08          4.65         1.69 o
  -6  11  11          0.20         -0.68         1.47 o
  -5  11  11          7.17          6.81         1.76 o
  -4  11  11          0.02         -1.09         1.09 o
  -3  11  11          3.56          4.20         1.27 o
  -2  11  11          2.52          5.02         1.17 o
  -1  11  11          0.69          1.07         1.38 o
   0  11  11         38.43         40.97         2.51 o
   1  11  11        120.89        122.19         4.32 o
   2  11  11          0.55          1.28         1.10 o
   3  11  11          0.06         -0.31         1.06 o
   4  11  11         52.83         55.87         4.63 o
   5  11  11         94.71         93.05         5.18 o
   6  11  11          6.84          4.92         2.84 o
   7  11  11          2.60          0.60         1.41 o
  -6  12  11          0.62          0.28         2.49 o
  -5  12  11         22.16         19.27         2.53 o
  -4  12  11         47.41         49.15         3.53 o
  -3  12  11         53.25         53.51         3.51 o
  -2  12  11         65.54         68.14         8.19 o
  -1  12  11          1.12          3.91         3.29 o
   0  12  11        108.40        111.01         5.47 o
   1  12  11          0.25          3.65         1.46 o
   2  12  11         13.20         12.87         1.73 o
   3  12  11          0.47          0.05         1.04 o
   4  12  11         32.35         34.87         6.85 o
   5  12  11          8.10         10.90         3.60 o
  -5  13  11         15.64         13.83         3.03 o
  -4  13  11          0.99          0.34         2.09 o
  -3  13  11         12.32         15.35         2.65 o
  -2  13  11          0.10          1.90         1.55 o
  -1  13  11          1.03          2.60         1.63 o
   0  13  11         27.01         24.84         2.84 o
   1  13  11         15.05         15.95         2.60 o
   2  13  11         49.03         45.88         2.99 o
   3  13  11         14.02         14.41         2.40 o
   4  13  11         11.95         15.66         3.55 o
 -12   0  12        172.78        179.46        10.25 o
 -10   0  12         11.59         12.53         1.54 o
  -8   0  12        328.93        336.69         5.37 o
  -6   0  12          0.02          0.93         0.76 o
  -4   0  12       1661.08       1775.95        16.55 o
  -2   0  12       1045.64       1248.95        13.14 o
   0   0  12       1314.39       1541.63        26.34 o
   2   0  12         83.56         59.33         4.51 o
   4   0  12        926.70        910.79         6.56 o
   6   0  12        373.71        301.68         4.33 o
   8   0  12         39.99         41.33         2.70 o
  10   0  12         14.30         16.71         3.19 o
  12   0  12         15.47         16.38         3.72 o
 -12   1  12          0.00          3.85         1.38 o
 -11   1  12          0.77          0.60         0.89 o
 -10   1  12         57.36         59.70         2.05 o
  -9   1  12          6.02          6.25         0.80 o
  -8   1  12        116.88        105.95         2.16 o
  -7   1  12          8.18          8.93         1.08 o
  -6   1  12       1110.71       1079.96        10.07 o
  -5   1  12         34.20         32.36         1.73 o
  -4   1  12          5.27         16.36         1.20 o
  -3   1  12          2.39          2.08         0.51 o
  -2   1  12        614.72        634.89         6.67 o
  -1   1  12          4.46          4.73         1.59 o
   0   1  12          0.92          1.63         0.62 o
   1   1  12        346.60        362.85         3.96 o
   2   1  12        672.26        736.77         4.84 o
   3   1  12        134.69        160.00         4.34 o
   4   1  12        121.53        114.08         1.50 o
   5   1  12         18.14          9.05         0.54 o
   6   1  12        191.07        189.35         2.57 o
   7   1  12         33.33         39.50         1.74 o
   8   1  12         62.54         73.08         2.42 o
   9   1  12         57.77         64.10         3.02 o
  10   1  12         94.02         94.16         4.98 o
  11   1  12         17.86         18.64         2.52 o
  12   1  12          1.38          1.29         2.31 o
 -12   2  12         25.66         26.03         2.30 o
 -11   2  12        138.01        143.70         4.24 o
 -10   2  12         33.12         40.61         2.28 o
  -9   2  12          5.83          7.79         0.96 o
  -8   2  12         88.18         96.25         2.11 o
  -7   2  12       1312.93       1264.72         7.24 o
  -6   2  12        861.09        853.06         6.47 o
  -5   2  12        512.33        460.34         4.61 o
  -4   2  12          2.27          5.00         0.94 o
  -3   2  12       1076.38       1197.45         6.83 o
  -2   2  12        223.65        303.49         4.50 o
  -1   2  12        183.00        197.55         2.23 o
   0   2  12        588.01        640.29         4.09 o
   1   2  12         67.26         50.62         1.60 o
   2   2  12       1308.46       1383.14        13.62 o
   3   2  12        173.90        196.39         4.19 o
   4   2  12        604.50        605.86         4.78 o
   5   2  12          0.39          1.06         0.35 o
   6   2  12        272.09        279.00         3.50 o
   7   2  12         61.60         67.71         1.67 o
   8   2  12        396.81        405.28         5.81 o
   9   2  12         60.57         62.45         3.02 o
  10   2  12          0.03          0.66         0.95 o
  11   2  12         13.04         13.52         3.30 o
  12   2  12        277.44        282.06        12.89 o
 -12   3  12          0.00         -1.20         1.20 o
 -11   3  12          4.35          2.71         1.00 o
 -10   3  12          2.65          2.19         0.95 o
  -9   3  12         79.55         81.22         3.29 o
  -8   3  12         62.94         62.35         1.52 o
  -7   3  12         73.86         64.53         1.58 o
  -6   3  12         58.83         48.90         1.53 o
  -5   3  12         19.32         16.61         1.49 o
  -4   3  12         28.74         22.56         1.26 o
  -3   3  12         57.04         50.44         1.75 o
  -2   3  12       1598.42       1678.11        12.04 o
  -1   3  12        111.92        102.63         2.40 o
   0   3  12        147.75        159.30         2.96 o
   1   3  12         53.87         86.07         2.20 o
   2   3  12         49.10         54.62         2.27 o
   3   3  12       1153.69       1169.55        15.42 o
   4   3  12          9.57          3.25         0.46 o
   5   3  12         17.79         16.99         0.97 o
   6   3  12          2.09          3.56         0.58 o
   7   3  12        141.81        133.15         2.77 o
   8   3  12          1.31          1.10         0.76 o
   9   3  12          5.27          8.37         1.18 o
  10   3  12         10.16         13.30         1.75 o
  11   3  12         39.61         41.90         2.82 o
 -12   4  12          7.98          4.53         1.63 o
 -11   4  12         24.77         27.08         2.31 o
 -10   4  12         12.31          9.17         1.32 o
  -9   4  12          7.66          7.11         0.87 o
  -8   4  12        111.45        113.71         2.34 o
  -7   4  12        253.82        234.51         2.56 o
  -6   4  12        411.40        356.58         4.23 o
  -5   4  12        214.62        196.42         3.88 o
  -4   4  12        235.96        247.95         4.20 o
  -3   4  12       1251.12       1274.67        18.26 o
  -2   4  12        532.00        501.99         5.56 o
  -1   4  12        373.42        342.71         4.58 o
   0   4  12         96.70         80.95         2.28 o
   1   4  12         48.14         54.85         1.91 o
   2   4  12         85.38         89.53         2.43 o
   3   4  12         33.68         39.43         1.57 o
   4   4  12        246.14        200.62         3.40 o
   5   4  12        164.40        161.40         2.91 o
   6   4  12        116.71        112.19         2.88 o
   7   4  12        199.88        205.66         3.59 o
   8   4  12        170.39        173.23         4.04 o
   9   4  12        156.41        161.59         4.12 o
  10   4  12         50.45         46.91         2.85 o
  11   4  12          3.26          2.05         1.28 o
 -12   5  12          0.23         -1.31         1.71 o
 -11   5  12          3.18          2.15         1.14 o
 -10   5  12         25.40         21.71         1.70 o
  -9   5  12         40.47         35.05         1.74 o
  -8   5  12        375.93        377.28         4.64 o
  -7   5  12         10.61         12.50         1.05 o
  -6   5  12         25.14         25.66         1.11 o
  -5   5  12          3.51          6.63         0.67 o
  -4   5  12        406.04        427.58         5.63 o
  -3   5  12        942.20        889.75        10.17 o
  -2   5  12         14.92         11.88         1.61 o
  -1   5  12         44.95         44.67         2.06 o
   0   5  12          1.41          3.19         0.82 o
   1   5  12         66.02         73.86         2.37 o
   2   5  12          9.64          6.39         0.70 o
   3   5  12        173.74        165.47         2.64 o
   4   5  12        244.88        249.77         3.97 o
   5   5  12        260.02        238.18         5.58 o
   6   5  12          2.24          4.42         1.01 o
   7   5  12         32.44         35.89         1.83 o
   8   5  12        182.53        186.89         4.30 o
   9   5  12        260.43        268.85         5.42 o
  10   5  12          0.24          0.84         1.18 o
  11   5  12          0.00          1.72         1.50 o
 -11   6  12        116.33        122.61         4.86 o
 -10   6  12         50.56         48.61         2.54 o
  -9   6  12        216.71        216.38         3.81 o
  -8   6  12         89.63         90.70         2.65 o
  -7   6  12          0.11          2.12         0.68 o
  -6   6  12          1.63          2.46         0.59 o
  -5   6  12          2.99          4.79         0.65 o
  -4   6  12          1.04          5.76         1.11 o
  -3   6  12       1371.11       1325.11        12.89 o
  -2   6  12        331.15        367.41         5.30 o
  -1   6  12        287.40        273.73         4.64 o
   0   6  12        141.11        113.22         3.28 o
   1   6  12       1723.76       1730.01         9.26 o
   2   6  12        122.70        109.76         2.47 o
   3   6  12         40.96         35.50         1.33 o
   4   6  12       1251.57       1157.86         8.67 o
   5   6  12        214.42        212.87         3.92 o
   6   6  12         68.82         56.32         2.18 o
   7   6  12          0.51         -0.13         0.76 o
   8   6  12        244.79        248.40         4.40 o
   9   6  12        196.78        206.30         5.79 o
  10   6  12         11.81         16.26         1.98 o
 -11   7  12          3.51          2.14         1.21 o
 -10   7  12         31.87         33.30         3.36 o
  -9   7  12         88.35         99.93         3.47 o
  -8   7  12          2.55          1.78         0.74 o
  -7   7  12         89.59         82.50         2.45 o
  -6   7  12         41.77         43.51         1.60 o
  -5   7  12         54.92         55.72         1.73 o
  -4   7  12          2.69          2.99         0.65 o
  -3   7  12         13.18         14.78         1.34 o
  -2   7  12          0.37          1.30         0.62 o
  -1   7  12          0.33          0.94         0.54 o
   0   7  12        112.69        103.28         3.24 o
   1   7  12        150.90        137.89         1.88 o
   2   7  12         12.17         10.33         0.65 o
   3   7  12        134.34        128.23         2.54 o
   4   7  12         48.29         46.49         1.92 o
   5   7  12         64.87         59.42         2.16 o
   6   7  12          0.95          0.12         0.88 o
   7   7  12          3.41          6.65         1.31 o
   8   7  12         35.99         40.92         2.26 o
   9   7  12        104.22        113.88         4.51 o
  10   7  12         29.99         34.48         2.73 o
 -10   8  12          0.90          4.13         1.90 o
  -9   8  12          4.67          4.74         1.14 o
  -8   8  12          0.35          1.32         0.86 o
  -7   8  12        109.61        111.06         3.40 o
  -6   8  12          0.30          0.32         0.64 o
  -5   8  12         54.19         55.34         2.11 o
  -4   8  12         47.57         50.47         1.97 o
  -3   8  12        113.02         87.66         2.43 o
  -2   8  12        214.15        181.36         3.60 o
  -1   8  12          1.85          2.56         0.66 o
   0   8  12          3.74          3.71         0.70 o
   1   8  12          0.16          0.64         0.43 o
   2   8  12         62.05         53.27         1.95 o
   3   8  12         32.16         35.57         1.71 o
   4   8  12        361.31        355.53         5.31 o
   5   8  12          2.32          2.43         1.08 o
   6   8  12         28.13         26.56         2.03 o
   7   8  12         27.36         27.37         2.51 o
   8   8  12        201.76        200.58         5.73 o
   9   8  12          8.96          8.47         1.64 o
  -9   9  12          2.29          4.36         1.32 o
  -8   9  12         26.56         25.56         2.29 o
  -7   9  12          0.12          1.32         1.07 o
  -6   9  12          0.13          0.44         1.60 o
  -5   9  12          7.78         10.76         1.45 o
  -4   9  12          1.61          1.05         0.91 o
  -3   9  12         43.12         44.59         2.52 o
  -2   9  12          0.19         -0.41         0.61 o
  -1   9  12        189.22        183.46         3.81 o
   0   9  12         18.04         20.07         1.32 o
   1   9  12         17.67         18.63         1.58 o
   2   9  12          5.35          3.87         1.06 o
   3   9  12         46.70         46.23         2.49 o
   4   9  12         23.16         25.04         1.99 o
   5   9  12          4.36          3.00         1.09 o
   6   9  12         48.62         46.44         3.50 o
   7   9  12          0.20          0.66         1.03 o
   8   9  12          2.77          2.18         1.29 o
   9   9  12          5.29          4.37         2.45 o
  -9  10  12         11.54          8.14         2.01 o
  -8  10  12         16.05         18.36         2.07 o
  -7  10  12         31.66         30.13         3.01 o
  -6  10  12          3.56          2.98         1.49 o
  -5  10  12         60.73         54.95         2.86 o
  -4  10  12         80.76         80.72         3.56 o
  -3  10  12        154.15        144.99         4.42 o
  -2  10  12          1.09          1.83         0.72 o
  -1  10  12         40.13         42.65         1.98 o
   0  10  12          2.75          2.60         1.04 o
   1  10  12        299.46        289.16         6.24 o
   2  10  12         89.95         86.37         3.50 o
   3  10  12          7.69          5.20         1.23 o
   4  10  12         45.92         52.08         2.82 o
   5  10  12          6.11          8.87         2.06 o
   6  10  12          1.04          2.25         1.34 o
   7  10  12         18.15         17.16         2.45 o
   8  10  12         77.66         76.35         6.60 o
  -8  11  12         15.59         13.56         2.37 o
  -7  11  12          0.22          0.21         1.31 o
  -6  11  12         10.27          7.18         2.42 o
  -5  11  12          3.13          3.25         1.46 o
  -4  11  12          0.75          0.34         1.04 o
  -3  11  12         32.46         33.80         2.41 o
  -2  11  12          1.11          2.66         1.00 o
  -1  11  12          2.27          5.57         1.55 o
   0  11  12         10.14          8.81         1.43 o
   1  11  12         37.77         40.08         2.61 o
   2  11  12         12.93         12.47         1.63 o
   3  11  12          6.30          6.50         1.27 o
   4  11  12          0.02         -1.19         1.39 o
   5  11  12         40.38         44.24         3.83 o
   6  11  12          0.85          3.72         1.75 o
   7  11  12         30.16         32.09         4.51 o
  -6  12  12          0.13          0.70         3.55 o
  -5  12  12          1.36         -0.26         1.59 o
  -4  12  12         15.18         13.40         1.97 o
  -3  12  12        368.38        370.34         9.82 o
  -2  12  12         37.34         35.94         3.32 o
  -1  12  12         53.59         51.57         4.99 o
   0  12  12         12.89         17.06         3.67 o
   1  12  12        430.52        444.18         8.49 o
   2  12  12         24.04         21.63         2.16 o
   3  12  12          2.32          3.41         1.29 o
   4  12  12          1.32          2.23         1.43 o
   5  12  12         24.29         28.32         5.39 o
  -5  13  12         10.39          9.43         2.41 o
  -4  13  12          3.45          5.69         2.84 o
  -3  13  12         11.58         10.66         2.05 o
  -2  13  12         33.43         31.42         3.27 o
  -1  13  12         64.35         57.67         4.28 o
   0  13  12          3.86          4.94         1.76 o
   1  13  12          4.35          5.26         1.96 o
   2  13  12         25.25         26.02         2.38 o
   3  13  12         42.08         43.94         3.78 o
 -11   0  13          0.00          1.58         1.29 o
  -9   0  13        112.94        104.34         4.36 o
  -7   0  13        907.44        841.25         9.81 o
  -5   0  13         69.85         42.08         2.82 o
  -3   0  13        638.12        764.77        10.99 o
  -1   0  13        361.52        512.78         8.57 o
   1   0  13       1462.82       1491.49        14.39 o
   3   0  13        518.82        560.53        14.08 o
   5   0  13       5001.79       4380.15        37.51 o
   7   0  13        151.51        146.73         4.66 o
   9   0  13        217.72        237.94        10.42 o
  11   0  13        209.12        222.52        11.26 o
 -12   1  13         39.57         42.17         2.86 o
 -11   1  13         80.71         83.78         4.94 o
 -10   1  13         20.77         22.05         1.44 o
  -9   1  13          0.46          2.00         0.84 o
  -8   1  13         21.15         20.61         1.14 o
  -7   1  13       1863.22       1738.10        10.05 o
  -6   1  13         78.16         78.73         2.76 o
  -5   1  13        210.88        206.16         4.28 o
  -4   1  13         90.20        111.40         3.11 o
  -3   1  13       1429.71       1617.12        11.34 o
  -2   1  13       1461.06       1502.93        11.16 o
  -1   1  13        289.65        311.75         5.30 o
   0   1  13         43.37         39.90         1.48 o
   1   1  13        877.33       1019.89         6.89 o
   2   1  13        108.79         79.97         1.69 o
   3   1  13        279.52        271.39         4.79 o
   4   1  13         75.87         70.83         1.24 o
   5   1  13        213.88        193.65         2.03 o
   6   1  13          1.76          5.92         0.56 o
   7   1  13          0.78          0.18         0.60 o
   8   1  13         54.16         50.76         2.07 o
   9   1  13        112.01        109.20         3.92 o
  10   1  13         99.04        102.13         5.18 o
  11   1  13          7.39          5.94         1.75 o
 -12   2  13          3.53          3.21         1.16 o
 -11   2  13         98.48        103.71         4.19 o
 -10   2  13         23.49         24.22         1.77 o
  -9   2  13         22.79         19.97         1.54 o
  -8   2  13         27.26         22.33         1.21 o
  -7   2  13        626.97        592.53         5.98 o
  -6   2  13        230.59        212.78         3.89 o
  -5   2  13          4.32          7.58         0.73 o
  -4   2  13          0.01          1.58         0.44 o
  -3   2  13        139.14        148.17         2.49 o
  -2   2  13       1330.47       1332.25         9.50 o
  -1   2  13       1582.54       1608.39         6.47 o
   0   2  13        732.69        792.97         4.36 o
   1   2  13          0.87          0.46         0.42 o
   2   2  13        305.07        332.60         4.12 o
   3   2  13       1222.00       1116.97         9.18 o
   4   2  13       1118.55       1086.00         6.77 o
   5   2  13        123.50        122.47         1.79 o
   6   2  13        101.64         90.03         1.99 o
   7   2  13         20.19         16.13         0.90 o
   8   2  13         81.47         96.54         3.56 o
   9   2  13        175.01        176.95         5.02 o
  10   2  13         25.63         26.84         2.95 o
  11   2  13          0.37          0.93         2.27 o
 -12   3  13         45.63         46.85         4.03 o
 -11   3  13         10.28         11.58         1.66 o
 -10   3  13        188.65        179.12         5.19 o
  -9   3  13          9.35          9.04         1.18 o
  -8   3  13          3.81          3.76         0.62 o
  -7   3  13        152.40        141.62         2.49 o
  -6   3  13         90.29         76.23         2.26 o
  -5   3  13        348.19        324.64         4.16 o
  -4   3  13          4.71         10.63         0.96 o
  -3   3  13         17.03         30.63         1.44 o
  -2   3  13         56.87         70.17         1.98 o
  -1   3  13         15.34         12.98         0.97 o
   0   3  13        475.84        519.11         5.48 o
   1   3  13         11.58          6.53         0.74 o
   2   3  13         44.72         27.45         1.69 o
   3   3  13        454.53        387.14         2.89 o
   4   3  13        694.84        643.47         5.01 o
   5   3  13        114.63        104.55         2.06 o
   6   3  13         66.68         71.46         1.98 o
   7   3  13        232.08        221.25         3.60 o
   8   3  13         39.55         43.74         2.05 o
   9   3  13          6.34          9.45         1.18 o
  10   3  13          3.19          3.90         1.88 o
  11   3  13         30.57         30.51         5.71 o
 -12   4  13         10.42         11.51         1.73 o
 -11   4  13         90.58         85.12         3.87 o
 -10   4  13        154.23        145.07         4.75 o
  -9   4  13         40.89         42.47         1.67 o
  -8   4  13        162.26        153.30         2.61 o
  -7   4  13         57.23         53.86         1.37 o
  -6   4  13         11.26          8.40         0.95 o
  -5   4  13         21.66         13.72         1.25 o
  -4   4  13          1.68          6.06         0.92 o
  -3   4  13          4.63          4.35         1.86 o
  -2   4  13          2.10          7.71         0.91 o
  -1   4  13        232.07        253.73         4.08 o
   0   4  13        547.98        545.04         5.97 o
   1   4  13        120.32        123.81         2.88 o
   2   4  13        834.96        854.20         7.53 o
   3   4  13        179.05        186.53         4.30 o
   4   4  13        943.41        815.26         5.90 o
   5   4  13        188.89        156.59         3.85 o
   6   4  13         10.66         13.61         1.23 o
   7   4  13         47.46         49.50         1.84 o
   8   4  13          3.40          2.82         0.91 o
   9   4  13         20.65         23.75         1.73 o
  10   4  13          0.01         -0.49         1.16 o
  11   4  13         41.36         44.90         2.97 o
 -12   5  13          5.91          4.35         1.21 o
 -11   5  13         58.66         58.78         3.27 o
 -10   5  13          3.79          2.56         0.99 o
  -9   5  13         38.35         39.39         1.66 o
  -8   5  13         87.28         88.95         2.35 o
  -7   5  13        332.50        335.09         4.68 o
  -6   5  13        226.50        214.04         2.85 o
  -5   5  13        508.10        473.76         5.36 o
  -4   5  13         20.90         15.89         1.67 o
  -3   5  13         67.38        127.29         4.07 o
  -2   5  13        397.86        338.64         6.37 o
  -1   5  13         75.09         88.14         2.75 o
   0   5  13       1208.04       1153.86         9.21 o
   1   5  13        428.58        382.52         5.41 o
   2   5  13          7.12          6.53         1.14 o
   3   5  13         23.37         25.34         1.50 o
   4   5  13         11.93         13.68         1.46 o
   5   5  13          8.50         10.79         1.43 o
   6   5  13        204.43        208.82         4.08 o
   7   5  13          0.26          1.52         0.66 o
   8   5  13         65.87         69.91         2.73 o
   9   5  13          3.14          4.42         1.04 o
  10   5  13          1.22          2.70         1.58 o
  11   5  13         19.46         22.17         2.80 o
 -11   6  13         25.58         26.51         2.10 o
 -10   6  13          0.02          0.92         0.97 o
  -9   6  13         95.14         99.63         2.65 o
  -8   6  13          1.41          0.91         0.65 o
  -7   6  13        142.86        146.85         3.21 o
  -6   6  13          2.22          3.82         0.63 o
  -5   6  13          6.50          5.15         0.74 o
  -4   6  13       2234.35       2061.55        16.30 o
  -3   6  13        307.88        365.59         6.91 o
  -2   6  13        105.95        131.84         3.29 o
  -1   6  13          0.04          1.27         0.63 o
   0   6  13       1171.82       1102.56         9.56 o
   1   6  13        120.96        142.83         3.90 o
   2   6  13         24.95         20.84         1.16 o
   3   6  13         83.89        102.79         2.53 o
   4   6  13         71.71         68.11         1.92 o
   5   6  13         45.35         31.36         1.95 o
   6   6  13          9.17          9.06         1.03 o
   7   6  13        146.65        147.32         3.70 o
   8   6  13          0.86          0.32         0.79 o
   9   6  13         10.48         10.32         1.55 o
  10   6  13         27.28         32.47         4.74 o
 -11   7  13         46.42         52.20         3.38 o
 -10   7  13         93.38         87.92        13.29 o
  -9   7  13        116.19        121.46         3.35 o
  -8   7  13        111.81        114.93         3.07 o
  -7   7  13         49.87         55.87         2.08 o
  -6   7  13          0.38          0.79         0.52 o
  -5   7  13        293.91        282.62         3.87 o
  -4   7  13          1.17          5.05         0.87 o
  -3   7  13          0.82          2.83         0.79 o
  -2   7  13          2.43          1.19         0.61 o
  -1   7  13         58.68         53.47         2.27 o
   0   7  13        633.23        611.11         8.80 o
   1   7  13          1.46          0.69         0.45 o
   2   7  13          0.72          1.73         0.42 o
   3   7  13        128.68        132.98         2.64 o
   4   7  13        102.77         99.22         2.77 o
   5   7  13         20.12         16.52         1.25 o
   6   7  13          0.29          0.86         0.93 o
   7   7  13         12.79         14.65         1.63 o
   8   7  13         21.07         17.02         1.58 o
   9   7  13         15.12         17.61         2.06 o
  10   7  13         43.80         39.97         3.72 o
 -10   8  13         51.65         52.37         4.19 o
  -9   8  13          0.01         -0.78         1.07 o
  -8   8  13          5.41          4.79         1.22 o
  -7   8  13          8.05         10.82         1.26 o
  -6   8  13          0.25          0.10         0.70 o
  -5   8  13          1.09          0.67         0.64 o
  -4   8  13          0.39          0.04         0.64 o
  -3   8  13        101.21         90.53         3.19 o
  -2   8  13         15.85         10.33         0.99 o
  -1   8  13          0.51          1.73         0.65 o
   0   8  13         59.36         55.88         2.01 o
   1   8  13         92.95         88.51         2.04 o
   2   8  13         43.25         37.15         1.70 o
   3   8  13          0.05         -0.88         0.88 o
   4   8  13         74.28         64.25         2.37 o
   5   8  13         28.42         29.32         2.05 o
   6   8  13          7.04          7.65         1.36 o
   7   8  13          2.62          3.31         1.05 o
   8   8  13        261.06        259.20         7.77 o
   9   8  13          0.19         -0.40         1.15 o
  -9   9  13          2.10          2.81         1.32 o
  -8   9  13          0.31          0.32         1.06 o
  -7   9  13         50.31         50.95         3.02 o
  -6   9  13          0.45          0.22         1.21 o
  -5   9  13         10.57         10.63         1.39 o
  -4   9  13          2.46          0.16         0.87 o
  -3   9  13        168.96        160.27         4.62 o
  -2   9  13         58.25         63.18         2.32 o
  -1   9  13         33.94         34.30         1.73 o
   0   9  13         85.05         77.68         2.51 o
   1   9  13          4.57          5.33         1.41 o
   2   9  13         23.22         27.78         1.99 o
   3   9  13          2.12          2.36         0.93 o
   4   9  13         54.33         51.52         2.71 o
   5   9  13          9.77          9.06         1.34 o
   6   9  13          6.77         10.28         1.52 o
   7   9  13          3.04          4.61         1.36 o
   8   9  13        103.81        101.44         4.28 o
   9   9  13         70.48         69.40         6.31 o
  -9  10  13          4.32          2.66         1.49 o
  -8  10  13          6.59          9.75         2.46 o
  -7  10  13         35.73         36.16         2.71 o
  -6  10  13         48.73         51.52         3.83 o
  -5  10  13          9.31          8.87         1.36 o
  -4  10  13         43.54         38.72         2.44 o
  -3  10  13         24.64         26.46         2.00 o
  -2  10  13         30.79         31.81         1.78 o
  -1  10  13         33.42         32.93         1.81 o
   0  10  13         41.84         41.32         2.47 o
   1  10  13          0.05          2.45         0.98 o
   2  10  13         29.35         29.62         2.19 o
   3  10  13         61.25         62.28         3.07 o
   4  10  13         46.28         42.20         2.57 o
   5  10  13        228.68        228.08         9.54 o
   6  10  13          8.64         14.31         2.44 o
   7  10  13          0.18          1.66         1.50 o
   8  10  13         88.66         88.73         7.31 o
  -8  11  13          1.38         -0.27         2.06 o
  -7  11  13         12.99         14.53         1.96 o
  -6  11  13          1.04         -0.79         2.48 o
  -5  11  13         95.54         94.59         5.04 o
  -4  11  13        100.76         98.29         3.94 o
  -3  11  13          0.24         -0.34         1.00 o
  -2  11  13         34.92         38.41         2.81 o
  -1  11  13          0.15          1.40         1.03 o
   0  11  13         80.52         83.29         3.58 o
   1  11  13         18.43         14.47         1.77 o
   2  11  13         11.91         11.33         1.60 o
   3  11  13         33.19         35.17         2.47 o
   4  11  13          5.23          4.94         1.76 o
   5  11  13         18.59         20.75         3.28 o
   6  11  13         31.82         29.57         3.17 o
   7  11  13          9.41         11.09         3.39 o
  -6  12  13          0.41          1.02         1.51 o
  -5  12  13         12.31          7.54         1.84 o
  -4  12  13         83.27         87.15         3.91 o
  -3  12  13          6.76          6.91         2.10 o
  -2  12  13          0.55          2.04         1.41 o
  -1  12  13         30.69         32.87         3.25 o
   0  12  13        155.66        157.59         9.69 o
   1  12  13         16.32         21.43         2.29 o
   2  12  13         44.54         50.15         3.05 o
   3  12  13          0.80         -0.08         1.07 o
   4  12  13         78.18         84.97         5.08 o
   5  12  13        119.88        131.04         6.40 o
  -3  13  13          5.09          7.57         1.95 o
  -2  13  13         36.71         38.12         3.61 o
  -1  13  13         15.39         19.16         2.70 o
   0  13  13         90.81         88.88         5.20 o
   1  13  13          0.35          2.55         1.90 o
   2  13  13          5.47          4.10         1.27 o
   3  13  13          0.04          4.13         2.30 o
 -12   0  14        116.24        113.76         8.33 o
 -10   0  14          0.00          0.67         0.94 o
  -8   0  14         59.40         57.92         2.85 o
  -6   0  14        124.32        139.66         5.26 o
  -4   0  14         56.33         45.69         2.97 o
  -2   0  14        308.88        375.17         7.81 o
   0   0  14        409.40        525.05         6.41 o
   2   0  14       1075.85       1164.40        15.65 o
   4   0  14         18.10         22.11         1.17 o
   6   0  14         53.95         35.19         3.01 o
   8   0  14          0.06          0.23         0.98 o
  10   0  14         25.89         27.57         4.26 o
 -12   1  14         60.28         62.06         3.40 o
 -11   1  14         10.17         12.50         1.73 o
 -10   1  14         27.26         27.16         1.78 o
  -9   1  14         10.19          9.86         1.34 o
  -8   1  14        414.22        425.96         5.27 o
  -7   1  14       1157.15       1113.66        27.50 o
  -6   1  14        252.11        225.54         4.75 o
  -5   1  14        110.11        101.08         3.15 o
  -4   1  14        580.57        606.57         9.05 o
  -3   1  14         17.41         22.38         2.44 o
  -2   1  14          4.86         19.22         1.43 o
  -1   1  14        167.70        180.04         3.77 o
   0   1  14       1139.64       1335.96        19.92 o
   1   1  14        227.99        230.34         5.15 o
   2   1  14        323.26        324.42         3.50 o
   3   1  14        145.83        142.52        11.89 o
   4   1  14       1022.94        984.11         4.63 o
   5   1  14        418.37        411.89         3.05 o
   6   1  14        107.47        102.15         2.09 o
   7   1  14          1.58          4.27         0.73 o
   8   1  14         40.78         43.85         2.00 o
   9   1  14         35.80         38.79         2.45 o
  10   1  14         19.58         26.46         2.95 o
  11   1  14          0.27         -1.09         1.64 o
 -12   2  14         37.11         37.02         2.70 o
 -11   2  14          1.39          0.65         1.05 o
 -10   2  14         57.81         60.71         2.52 o
  -9   2  14         34.71         38.42         2.38 o
  -8   2  14         41.47         34.13         1.58 o
  -7   2  14          0.00          1.31         0.61 o
  -6   2  14        124.32        132.78         3.18 o
  -5   2  14         33.63         25.97         1.43 o
  -4   2  14         27.69         32.47         1.29 o
  -3   2  14          3.98         10.29         0.75 o
  -2   2  14        252.66        309.53         3.46 o
  -1   2  14         18.85         23.46         1.04 o
   0   2  14        899.54        915.52         4.73 o
   1   2  14          8.90          4.36         0.60 o
   2   2  14        121.94         95.56         2.31 o
   3   2  14          7.88         10.26         0.86 o
   4   2  14          0.02          0.93         0.67 o
   5   2  14         63.48         63.00         1.29 o
   6   2  14          6.78         10.32         0.78 o
   7   2  14          1.69          2.11         0.56 o
   8   2  14        214.23        225.52         5.41 o
   9   2  14         25.11         28.49         2.23 o
  10   2  14         27.99         29.80         2.30 o
  11   2  14         91.66         93.29         5.29 o
 -12   3  14         33.28         36.54         2.77 o
 -11   3  14         26.19         25.54         2.30 o
 -10   3  14         73.24         67.67         3.32 o
  -9   3  14        207.17        191.70         4.15 o
  -8   3  14          3.50          4.08         0.68 o
  -7   3  14         32.12         30.04         1.23 o
  -6   3  14         32.42         26.75         1.34 o
  -5   3  14        269.83        248.96         3.74 o
  -4   3  14        423.16        415.13         4.63 o
  -3   3  14         49.02         50.62         1.81 o
  -2   3  14        636.84        610.74         5.83 o
  -1   3  14          0.43          0.67         0.35 o
   0   3  14          0.07          1.84         0.74 o
   1   3  14        256.50        235.71         7.54 o
   2   3  14         26.55         15.51         1.60 o
   3   3  14         74.79         49.24         2.29 o
   4   3  14          0.03          1.16         0.47 o
   5   3  14         36.33         33.74         1.34 o
   6   3  14          1.13          1.50         0.60 o
   7   3  14        134.34        139.96         2.92 o
   8   3  14        228.67        230.20         4.59 o
   9   3  14          0.10          0.05         0.98 o
  10   3  14          0.66         -0.21         1.49 o
  11   3  14          0.64          3.28         1.97 o
 -12   4  14          7.65          5.05         1.81 o
 -11   4  14         36.07         33.18         2.96 o
 -10   4  14          1.85          3.56         1.21 o
  -9   4  14        137.38        137.05         3.29 o
  -8   4  14          4.21          6.34         0.71 o
  -7   4  14        322.40        294.16         3.77 o
  -6   4  14        144.78        140.36         3.06 o
  -5   4  14         29.43         27.55         2.23 o
  -4   4  14        366.39        339.66         5.61 o
  -3   4  14        128.11        117.16         2.90 o
  -2   4  14        168.98        186.71         4.55 o
  -1   4  14        130.83        136.50         3.11 o
   0   4  14         33.07         34.13         1.61 o
   1   4  14        176.35        176.19         3.51 o
   2   4  14         13.08         14.74         1.16 o
   3   4  14         98.03         94.36         2.75 o
   4   4  14         65.96         75.03         1.86 o
   5   4  14         16.74         19.12         1.01 o
   6   4  14          0.42          2.55         0.74 o
   7   4  14         30.80         32.30         1.53 o
   8   4  14        103.37        100.88         3.16 o
   9   4  14         23.94         24.69         2.10 o
  10   4  14         74.39         80.21         3.81 o
  11   4  14          0.53          2.47         1.74 o
 -12   5  14         37.67         38.39         2.87 o
 -11   5  14          0.66         -0.41         1.11 o
 -10   5  14         27.04         27.63         1.97 o
  -9   5  14          6.12          7.06         0.91 o
  -8   5  14        372.84        379.13         4.77 o
  -7   5  14         30.05         27.65         1.34 o
  -6   5  14         14.89         15.39         1.02 o
  -5   5  14         14.70         11.14         1.20 o
  -4   5  14          8.40         18.34         1.74 o
  -3   5  14       4497.01       4385.75        23.51 o
  -2   5  14         36.88         26.55         1.55 o
  -1   5  14         93.93        112.11         2.98 o
   0   5  14        814.61        737.23         7.54 o
   1   5  14       1746.52       1698.01        10.03 o
   2   5  14        372.07        351.78         4.42 o
   3   5  14          0.03          0.97         0.71 o
   4   5  14        308.43        252.34         4.15 o
   5   5  14         46.71         39.19         1.66 o
   6   5  14          0.96          2.24         0.73 o
   7   5  14         73.83         78.13         2.37 o
   8   5  14         22.80         20.37         1.58 o
   9   5  14         25.05         27.90         2.27 o
  10   5  14         52.87         52.05         3.06 o
  11   5  14          0.86          0.88         2.15 o
 -11   6  14          1.01         -0.20         1.16 o
 -10   6  14         48.74         48.33         2.54 o
  -9   6  14         36.35         35.89         1.67 o
  -8   6  14          3.16          3.58         0.75 o
  -7   6  14         27.06         29.05         1.53 o
  -6   6  14         69.95         65.45         1.83 o
  -5   6  14         16.16         16.75         1.05 o
  -4   6  14        196.70        188.85         4.21 o
  -3   6  14         34.79         35.52         2.33 o
  -2   6  14        233.18        260.52         4.10 o
  -1   6  14          2.30          4.21         0.81 o
   0   6  14          8.87          4.24         0.82 o
   1   6  14        334.57        371.28         5.17 o
   2   6  14         17.66         16.43         1.06 o
   3   6  14         31.38         29.84         1.13 o
   4   6  14          0.01          0.21         0.65 o
   5   6  14         19.26         18.58         1.59 o
   6   6  14         33.01         30.85         1.73 o
   7   6  14          0.04          0.59         0.83 o
   8   6  14          0.00         -0.20         0.93 o
   9   6  14        133.85        134.24         4.71 o
  10   6  14         37.20         36.40         3.88 o
 -11   7  14        154.88        169.88         6.08 o
 -10   7  14         56.60         58.82         3.41 o
  -9   7  14        112.77        115.16         3.29 o
  -8   7  14        323.29        329.36         5.16 o
  -7   7  14        174.64        176.80         3.61 o
  -6   7  14         61.72         56.53         1.75 o
  -5   7  14          3.05          6.88         0.80 o
  -4   7  14       1258.97       1261.63        11.38 o
  -3   7  14          0.88          3.78         0.91 o
  -2   7  14        239.21        215.69         4.50 o
  -1   7  14         29.79         27.20         1.73 o
   0   7  14        160.20        176.25         4.16 o
   1   7  14          0.07         -0.07         0.60 o
   2   7  14        313.95        289.35         2.91 o
   3   7  14        204.70        197.12         3.26 o
   4   7  14        427.09        397.84         5.54 o
   5   7  14          0.85          2.00         0.76 o
   6   7  14          6.64          7.22         1.28 o
   7   7  14         12.39         13.02         1.58 o
   8   7  14        109.72        111.82         3.64 o
   9   7  14         85.57         92.95         4.08 o
  10   7  14         52.68         54.49         5.78 o
 -10   8  14         69.06         78.23         5.04 o
  -9   8  14         46.38         48.10         2.26 o
  -8   8  14          1.78          2.06         0.94 o
  -7   8  14         12.43         12.79         1.35 o
  -6   8  14          0.00          1.33         0.72 o
  -5   8  14          0.81          1.31         0.66 o
  -4   8  14          2.27          3.60         1.26 o
  -3   8  14         21.31         26.35         1.84 o
  -2   8  14          0.02         -0.01         0.66 o
  -1   8  14         87.24         93.79         2.67 o
   0   8  14          0.44          1.66         0.69 o
   1   8  14          2.07          2.38         0.52 o
   2   8  14          7.26          7.81         0.90 o
   3   8  14          9.47         10.80         1.11 o
   4   8  14        160.57        152.84         3.62 o
   5   8  14         80.98         85.24         3.39 o
   6   8  14          6.86          7.13         1.38 o
   7   8  14         11.38          9.38         1.50 o
   8   8  14         11.04         14.04         1.87 o
   9   8  14         18.73         19.07         2.19 o
  -9   9  14          0.24         -0.34         1.26 o
  -8   9  14          5.44          7.48         1.60 o
  -7   9  14         81.84         87.51         3.89 o
  -6   9  14        133.41        127.39         5.50 o
  -5   9  14          5.97          5.67         1.10 o
  -4   9  14          0.08          0.98         0.88 o
  -3   9  14         15.06         14.79         1.54 o
  -2   9  14          0.29         -0.22         0.65 o
  -1   9  14          1.40          3.03         0.80 o
   0   9  14        151.89        151.48         3.49 o
   1   9  14         30.77         29.20         2.06 o
   2   9  14        110.31        106.91         3.77 o
   3   9  14        207.65        210.13         5.28 o
   4   9  14          0.00         -0.06         0.82 o
   5   9  14          0.83          0.99         1.18 o
   6   9  14          0.01          1.55         1.07 o
   7   9  14        295.06        301.47         8.09 o
   8   9  14          0.63          2.19         1.33 o
  -9  10  14         13.46          9.16         2.86 o
  -8  10  14          0.00          1.28         1.23 o
  -7  10  14         16.59         17.55         2.04 o
  -6  10  14         28.00         28.68         2.92 o
  -5  10  14          3.37          2.39         1.18 o
  -4  10  14          4.17          2.22         1.48 o
  -3  10  14         11.70          8.38         1.29 o
  -2  10  14         11.86         13.00         1.28 o
  -1  10  14        144.40        151.34         3.72 o
   0  10  14          8.27          8.95         1.35 o
   1  10  14         19.11         19.89         1.84 o
   2  10  14         11.31          8.51         1.41 o
   3  10  14          6.09          7.49         1.34 o
   4  10  14         16.27         15.17         2.26 o
   5  10  14          0.02         -0.30         1.33 o
   6  10  14         69.30         65.46         7.20 o
   7  10  14         48.68         55.98         4.21 o
  -7  11  14          1.78          1.06         1.25 o
  -6  11  14          3.00          3.56         1.43 o
  -5  11  14         48.48         47.53         3.63 o
  -4  11  14          1.22          1.47         1.56 o
  -3  11  14        143.55        142.50         4.70 o
  -2  11  14         26.82         27.26         2.14 o
  -1  11  14         22.51         21.66         1.92 o
   0  11  14          0.38          1.54         1.07 o
   1  11  14        111.91        110.16         4.19 o
   2  11  14         54.95         61.59         3.25 o
   3  11  14          0.75          2.25         1.21 o
   4  11  14          3.28          5.32         1.75 o
   5  11  14         42.40         42.00         3.69 o
   6  11  14          1.94          2.23         1.69 o
  -6  12  14          0.42          2.38         1.98 o
  -5  12  14         34.75         35.37         3.34 o
  -4  12  14          0.24          0.25         1.05 o
  -3  12  14         11.71         10.78         2.08 o
  -2  12  14          1.32          5.12         1.80 o
  -1  12  14          4.76          6.87         2.10 o
   0  12  14         22.81         24.48         2.81 o
   1  12  14        149.48        156.43         5.18 o
   2  12  14         27.24         30.63         3.49 o
   3  12  14          0.71          2.82         1.92 o
   4  12  14          9.44         12.93         2.92 o
   5  12  14          0.40         -0.52         2.05 o
  -3  13  14         18.41         18.18         2.61 o
  -2  13  14         58.56         66.11         6.38 o
  -1  13  14          0.93          4.88         1.79 o
   0  13  14         48.38         49.13         4.01 o
   1  13  14         14.01         14.63         2.42 o
   2  13  14          0.18         -0.29         1.10 o
   3  13  14          0.04         -1.38         1.91 o
 -11   0  15        343.96        349.82        13.61 o
  -9   0  15         68.73         60.52         5.11 o
  -7   0  15       1063.00       1037.35        14.88 o
  -5   0  15         61.61         66.61         3.69 o
  -3   0  15        373.36        448.38         9.07 o
  -1   0  15        386.02        436.02         8.59 o
   1   0  15        107.24        107.90         2.96 o
   3   0  15         96.58        105.52         2.93 o
   5   0  15        207.23        199.43         3.45 o
   7   0  15         10.39         16.86         1.93 o
   9   0  15          2.87          5.05         2.06 o
  11   0  15         51.54         49.01         5.59 o
 -12   1  15         44.83         45.41         2.98 o
 -11   1  15         22.83         25.41         2.83 o
 -10   1  15          4.85          4.34         0.93 o
  -9   1  15         73.42         75.80         4.02 o
  -8   1  15         10.24         12.53         1.29 o
  -7   1  15        261.66        256.70         5.31 o
  -6   1  15          1.20          3.11         1.10 o
  -5   1  15         46.10         35.83         2.02 o
  -4   1  15         17.88         16.05         1.38 o
  -3   1  15        164.98        209.11         4.42 o
  -2   1  15        208.94        254.18         4.74 o
  -1   1  15         65.72         66.22         2.41 o
   0   1  15        476.41        570.26         5.63 o
   1   1  15        580.02        629.11         5.86 o
   2   1  15          0.17          2.28         0.61 o
   3   1  15          0.16        101.59         3.72 o
   4   1  15        732.96        707.92         5.59 o
   5   1  15        543.45        501.33         4.19 o
   6   1  15        174.33        156.66         3.40 o
   7   1  15          0.00          0.50         0.65 o
   8   1  15         55.03         56.27         2.77 o
   9   1  15        543.83        539.61         8.88 o
  10   1  15        286.48        288.34         8.78 o
  11   1  15          0.75          0.32         1.51 o
 -12   2  15          0.06          0.01         1.16 o
 -11   2  15         25.51         26.29         2.22 o
 -10   2  15         14.26         11.71         1.24 o
  -9   2  15          2.71          3.50         1.01 o
  -8   2  15         37.91         38.70         1.73 o
  -7   2  15        239.13        219.26         5.03 o
  -6   2  15        296.07        276.50         5.55 o
  -5   2  15        555.94        553.77         6.30 o
  -4   2  15          0.33          2.35         0.61 o
  -3   2  15         41.48         41.30         1.62 o
  -2   2  15          0.41          0.40         0.44 o
  -1   2  15        123.80        142.36         3.16 o
   0   2  15         64.07         57.25         1.88 o
   1   2  15        292.82        265.28         3.94 o
   2   2  15          1.77          1.15         0.53 o
   3   2  15         20.98         23.81         1.29 o
   4   2  15         12.15         14.22         1.10 o
   5   2  15         52.04         44.49         1.34 o
   6   2  15         14.83         17.08         0.96 o
   7   2  15          2.09          2.15         0.60 o
   8   2  15        112.12        113.12         3.94 o
   9   2  15         90.61         91.26         3.74 o
  10   2  15         90.35         95.45         4.01 o
  11   2  15          0.84          3.74         1.86 o
 -12   3  15          0.21          0.72         1.34 o
 -11   3  15         27.02         20.25         2.01 o
 -10   3  15        221.58        218.44         6.48 o
  -9   3  15        307.85        314.14         6.96 o
  -8   3  15        118.86        115.23         2.96 o
  -7   3  15        103.71        100.83         2.36 o
  -6   3  15         80.86         77.97         2.26 o
  -5   3  15         97.20        112.39         2.59 o
  -4   3  15        577.48        576.02         5.57 o
  -3   3  15        268.61        259.81         3.60 o
  -2   3  15         33.85         25.89         1.28 o
  -1   3  15        110.08        112.81         2.13 o
   0   3  15        138.64         96.26         1.65 o
   1   3  15         96.23        100.83         4.66 o
   2   3  15        272.20        284.46         9.15 o
   3   3  15        956.31        791.55         6.26 o
   4   3  15        413.42        426.13         4.22 o
   5   3  15        163.34        147.55         2.57 o
   6   3  15         13.60         16.99         1.19 o
   7   3  15          5.28          8.66         0.86 o
   8   3  15        258.14        250.72         5.90 o
   9   3  15         48.03         42.97         2.67 o
  10   3  15        131.25        137.91         4.88 o
  11   3  15        363.39        365.87        10.34 o
 -12   4  15         22.11         21.76         2.24 o
 -11   4  15          0.01          0.05         1.36 o
 -10   4  15         54.20         53.85         3.03 o
  -9   4  15         59.86         56.47         2.18 o
  -8   4  15         27.30         31.37         1.28 o
  -7   4  15          8.31          9.13         1.21 o
  -6   4  15          6.60          5.95         0.81 o
  -5   4  15        243.29        225.96         4.40 o
  -4   4  15          9.74         12.44         1.19 o
  -3   4  15         39.05         48.26         2.01 o
  -2   4  15          0.43          2.57         1.15 o
  -1   4  15        127.01        115.05         2.93 o
   0   4  15        111.97        115.63         2.95 o
   1   4  15        185.17        193.39         3.78 o
   2   4  15        121.18        132.10         3.99 o
   3   4  15        868.73        817.72        10.23 o
   4   4  15          3.41          1.52         0.57 o
   5   4  15          1.02          2.17         0.53 o
   6   4  15         29.92         30.01         1.89 o
   7   4  15        246.32        238.44         3.99 o
   8   4  15        103.04        111.20         3.32 o
   9   4  15          2.46          2.32         1.06 o
  10   4  15         28.02         28.27         2.39 o
  11   4  15         10.87         10.47         2.95 o
 -12   5  15         92.93         94.20         6.05 o
 -11   5  15         55.26         49.62         3.07 o
 -10   5  15        134.74        131.32         4.03 o
  -9   5  15          0.05          1.09         0.66 o
  -8   5  15         17.31         15.76         1.15 o
  -7   5  15        121.79        118.11         2.41 o
  -6   5  15          8.34          7.53         0.78 o
  -5   5  15         12.04         13.32         1.30 o
  -4   5  15         49.75         31.83         1.78 o
  -3   5  15        843.14        979.92        11.37 o
  -2   5  15        233.34        225.76         4.27 o
  -1   5  15         11.07          7.42         1.28 o
   0   5  15       1267.08       1137.67         9.59 o
   1   5  15        167.67        128.77         3.28 o
   2   5  15         32.44         22.17         1.47 o
   3   5  15         74.88         83.65         3.16 o
   4   5  15        397.62        338.18         5.53 o
   5   5  15         41.71         25.94         1.40 o
   6   5  15        132.98        137.66         3.44 o
   7   5  15          1.59          2.90         0.82 o
   8   5  15          5.72          6.22         1.07 o
   9   5  15         37.64         38.01         2.62 o
  10   5  15         13.47         14.31         3.19 o
 -11   6  15          1.09          0.53         1.13 o
 -10   6  15          6.03          7.41         1.35 o
  -9   6  15         19.02         19.25         1.30 o
  -8   6  15          0.25          1.45         0.69 o
  -7   6  15          2.42          3.03         0.77 o
  -6   6  15          2.53          2.57         0.57 o
  -5   6  15         11.01         11.33         1.07 o
  -4   6  15        270.80        250.32         4.91 o
  -3   6  15        389.18        345.17         6.41 o
  -2   6  15        188.96        188.81         3.58 o
  -1   6  15         10.61          8.09         0.93 o
   0   6  15          0.92          1.68         0.73 o
   1   6  15         91.23         76.29         3.39 o
   2   6  15          4.28          7.32         0.80 o
   3   6  15          0.33          0.36         0.67 o
   4   6  15         25.39         26.29         1.47 o
   5   6  15          1.64          2.51         0.75 o
   6   6  15         51.96         47.49         2.13 o
   7   6  15          5.15          4.79         0.90 o
   8   6  15          1.37          1.05         1.02 o
   9   6  15         16.91         20.50         2.68 o
  10   6  15          9.74         13.32         2.41 o
 -11   7  15         63.52         62.62         3.72 o
 -10   7  15          0.22          0.29         1.26 o
  -9   7  15         12.61         11.57         1.23 o
  -8   7  15          4.71          5.07         1.13 o
  -7   7  15          4.93          7.45         0.92 o
  -6   7  15         82.86         81.58         2.24 o
  -5   7  15        196.58        166.38         3.49 o
  -4   7  15          9.91         12.35         1.42 o
  -3   7  15         72.33         60.48         3.20 o
  -2   7  15         74.90         70.50         2.67 o
  -1   7  15        262.57        234.89         4.84 o
   0   7  15         56.26         50.25         2.35 o
   1   7  15         54.32         55.43         1.89 o
   2   7  15         47.77         48.42         1.60 o
   3   7  15        149.65        151.88         3.31 o
   4   7  15        265.62        246.47         5.35 o
   5   7  15         39.36         34.34         1.77 o
   6   7  15          8.33          6.57         1.21 o
   7   7  15          0.03          0.30         0.93 o
   8   7  15        153.92        161.22         5.37 o
   9   7  15         50.82         51.92         4.00 o
 -10   8  15          2.52          1.97         1.59 o
  -9   8  15         13.58         12.95         1.28 o
  -8   8  15          1.77          2.02         0.93 o
  -7   8  15          1.66          2.75         0.86 o
  -6   8  15         11.07         11.76         1.29 o
  -5   8  15          0.29          1.10         0.67 o
  -4   8  15        132.29        123.52         3.88 o
  -3   8  15         61.39         69.47         2.89 o
  -2   8  15          0.08          1.16         0.66 o
  -1   8  15          0.49          1.87         0.69 o
   0   8  15        188.24        175.89         3.64 o
   1   8  15          0.95          0.97         0.49 o
   2   8  15          4.34          4.00         0.79 o
   3   8  15          4.48          5.05         1.25 o
   4   8  15          8.52         10.50         1.16 o
   5   8  15         22.08         24.79         2.40 o
   6   8  15         24.59         25.25         2.11 o
   7   8  15          7.22          8.70         1.88 o
   8   8  15          0.38         -1.30         1.48 o
   9   8  15         32.65         35.03         3.45 o
  -9   9  15          2.08          2.91         1.02 o
  -8   9  15         52.65         51.16         3.19 o
  -7   9  15         20.38         23.52         2.21 o
  -6   9  15          0.05          0.52         1.31 o
  -5   9  15          4.30          3.79         1.28 o
  -4   9  15          4.56          5.98         1.15 o
  -3   9  15         32.33         28.62         1.99 o
  -2   9  15          0.02         -0.03         0.64 o
  -1   9  15         13.58         15.43         1.27 o
   0   9  15         30.17         31.82         1.69 o
   1   9  15        121.59        117.45         3.94 o
   2   9  15         33.41         31.74         2.23 o
   3   9  15         27.35         31.94         2.24 o
   4   9  15         17.56         15.35         1.66 o
   5   9  15         14.71         17.23         2.37 o
   6   9  15          4.22          3.16         1.48 o
   7   9  15         17.58         19.67         2.15 o
   8   9  15        373.63        388.21        10.38 o
  -9  10  15         16.24         12.68         3.23 o
  -8  10  15          6.22          5.58         1.44 o
  -7  10  15          0.14         -0.36         1.35 o
  -6  10  15          9.77          6.44         1.47 o
  -5  10  15         35.53         36.99         2.39 o
  -4  10  15        209.11        194.03         5.31 o
  -3  10  15          8.73          6.18         1.23 o
  -2  10  15         65.16         68.30         2.58 o
  -1  10  15         79.14         86.36         3.27 o
   0  10  15         24.22         27.77         2.09 o
   1  10  15          2.34          2.41         1.41 o
   2  10  15          2.64          1.84         1.35 o
   3  10  15         53.59         59.56         3.08 o
   4  10  15         27.40         30.78         3.04 o
   5  10  15         24.21         23.38         3.22 o
   6  10  15         19.62         18.93         2.71 o
   7  10  15          6.87          6.54         2.07 o
  -7  11  15         75.27         69.33         3.83 o
  -6  11  15          0.01         -0.38         1.40 o
  -5  11  15          0.26          1.18         1.56 o
  -4  11  15        146.93        152.80         5.26 o
  -3  11  15         82.33         80.68         4.48 o
  -2  11  15         71.35         73.95         4.40 o
  -1  11  15          0.95          2.30         1.05 o
   0  11  15         99.35        104.34         4.08 o
   1  11  15         18.84         15.50         1.79 o
   2  11  15         81.80         79.81         3.68 o
   3  11  15          9.65         12.71         1.76 o
   4  11  15          1.34          3.16         1.71 o
   5  11  15         25.71         29.32         3.15 o
   6  11  15         26.75         29.53         3.33 o
  -6  12  15          0.50         -2.34         2.34 o
  -5  12  15          0.03          3.03         1.60 o
  -4  12  15         16.10         17.29         2.62 o
  -3  12  15         95.38        104.19         7.03 o
  -2  12  15         10.66         16.21         2.48 o
  -1  12  15         16.07         22.90         2.75 o
   0  12  15         23.77         22.84         2.78 o
   1  12  15          0.44          0.43         2.20 o
   2  12  15         96.16         99.18         4.28 o
   3  12  15          3.16          5.42         1.69 o
   4  12  15          0.95          0.97         2.60 o
  -3  13  15         25.28         15.52         2.34 o
  -2  13  15         29.98         30.29         3.28 o
  -1  13  15         52.56         52.43         4.12 o
   0  13  15         86.25         84.96         5.20 o
   1  13  15          4.53          6.01         2.85 o
   2  13  15          3.66          2.66         1.41 o
   3  13  15          0.07         -1.93         1.95 o
 -12   0  16         92.02         98.76         7.77 o
 -10   0  16         44.44         45.19         3.57 o
  -8   0  16       2528.90       2433.14        18.55 o
  -6   0  16          6.57          2.50         1.04 o
  -4   0  16       2311.29       2465.11        22.38 o
  -2   0  16        501.51        510.75         9.78 o
   0   0  16        979.64       1059.10         6.46 o
   2   0  16        129.36        106.81         3.96 o
   4   0  16        559.06        478.90         5.53 o
   6   0  16          7.62          8.70         1.78 o
   8   0  16        377.19        378.70         8.20 o
  10   0  16          3.98          8.74         3.04 o
 -12   1  16         25.68         26.07         2.31 o
 -11   1  16         27.03         30.14         2.39 o
 -10   1  16         21.56         23.45         1.68 o
  -9   1  16         25.47         24.13         1.78 o
  -8   1  16          0.72         -0.50         0.74 o
  -7   1  16        166.66        152.08         4.24 o
  -6   1  16        212.93        219.43         6.11 o
  -5   1  16         28.73         31.19         1.99 o
  -4   1  16         12.57         16.74         1.46 o
  -3   1  16        375.17        367.93         6.04 o
  -2   1  16          0.32          1.55         0.78 o
  -1   1  16         40.14         44.73         2.08 o
   0   1  16       1308.39       1240.81        10.39 o
   1   1  16        175.08        189.64         3.36 o
   2   1  16        475.90        449.59         5.12 o
   3   1  16        395.32        357.05         3.76 o
   4   1  16        314.58        299.49         2.66 o
   5   1  16        118.30        115.20         1.71 o
   6   1  16          5.30          3.66         0.95 o
   7   1  16         72.78         66.09         2.52 o
   8   1  16          0.18         -0.15         0.85 o
   9   1  16         13.62         16.64         1.84 o
  10   1  16         51.65         52.73         3.97 o
  11   1  16         67.26         71.20         5.28 o
 -12   2  16          7.22          7.37         1.56 o
 -11   2  16          4.68          2.52         1.13 o
 -10   2  16         32.64         37.76         2.29 o
  -9   2  16        241.13        238.20         5.29 o
  -8   2  16         56.72         55.45         2.10 o
  -7   2  16        108.37         95.37         4.82 o
  -6   2  16         12.27         12.05         1.74 o
  -5   2  16        197.42        220.40         4.08 o
  -4   2  16         49.46         42.60         1.77 o
  -3   2  16        267.15        245.46         3.88 o
  -2   2  16          0.10          2.43         0.68 o
  -1   2  16        594.99        648.61         7.84 o
   0   2  16        238.07        220.22         3.74 o
   1   2  16         12.73         10.50         0.93 o
   2   2  16        541.58        558.08         5.91 o
   3   2  16         94.63        133.01        18.18 o
   4   2  16       2253.21       1968.49        11.22 o
   5   2  16          9.63          9.09         0.62 o
   6   2  16         15.09         18.53         1.00 o
   7   2  16        131.22        139.87         3.35 o
   8   2  16         13.20         16.19         2.42 o
   9   2  16          4.27          3.65         1.65 o
  10   2  16          4.06          5.72         1.66 o
  11   2  16        123.36        138.55         6.56 o
 -12   3  16          2.13          1.83         1.22 o
 -11   3  16          0.10          0.99         1.04 o
 -10   3  16          0.19          0.03         1.22 o
  -9   3  16         20.53         21.35         2.25 o
  -8   3  16        202.48        197.58         3.92 o
  -7   3  16         89.45         89.41         2.91 o
  -6   3  16         62.21         59.72         2.02 o
  -5   3  16         75.73         71.54         2.14 o
  -4   3  16         51.35         45.02         1.65 o
  -3   3  16        120.70         93.48         2.23 o
  -2   3  16          1.41          2.91         0.56 o
  -1   3  16          9.78          9.37         0.63 o
   0   3  16        354.02        366.29         3.47 o
   1   3  16         27.27         20.34         1.28 o
   2   3  16         94.61         80.49         2.40 o
   3   3  16         15.54          8.27         0.99 o
   4   3  16          8.65         11.41         0.82 o
   5   3  16         18.01         15.47         0.91 o
   6   3  16         51.56         55.84         2.02 o
   7   3  16        427.20        428.37         5.15 o
   8   3  16         24.65         25.84         2.23 o
   9   3  16         11.28          9.14         1.46 o
  10   3  16         29.61         35.09         2.67 o
  11   3  16         61.31         59.63         4.43 o
 -12   4  16          0.61         -1.28         1.28 o
 -11   4  16          5.03          2.91         1.58 o
 -10   4  16         86.51         89.66         3.89 o
  -9   4  16         71.44         69.29         2.68 o
  -8   4  16         79.61         82.21         2.04 o
  -7   4  16         72.12         71.84         1.97 o
  -6   4  16        171.79        158.20         3.36 o
  -5   4  16        912.76        809.01         7.29 o
  -4   4  16         49.16         40.13         1.89 o
  -3   4  16        120.67        143.20         4.56 o
  -2   4  16        438.92        489.39         5.73 o
  -1   4  16        383.15        346.89         5.18 o
   0   4  16       1515.16       1457.67        12.52 o
   1   4  16        169.27        155.74         4.94 o
   2   4  16          1.13          5.66         1.00 o
   3   4  16         13.63         23.73         1.27 o
   4   4  16         20.43          9.75         0.86 o
   5   4  16         20.08         17.10         1.01 o
   6   4  16          1.88          1.70         0.83 o
   7   4  16         61.98         68.94         2.56 o
   8   4  16        191.70        200.87         6.25 o
   9   4  16          8.64          7.97         1.42 o
  10   4  16        130.15        133.26         4.88 o
  11   4  16          0.30          0.57         2.14 o
 -12   5  16          4.46          5.77         1.63 o
 -11   5  16         51.20         45.72         2.96 o
 -10   5  16          2.96          3.81         1.31 o
  -9   5  16        125.02        127.97         2.98 o
  -8   5  16         11.95         12.12         1.20 o
  -7   5  16          8.11          9.52         0.72 o
  -6   5  16        100.57         91.20         3.10 o
  -5   5  16         19.83         21.57         1.76 o
  -4   5  16        120.75        113.96         3.87 o
  -3   5  16       1174.33       1165.37        12.61 o
  -2   5  16         83.94         77.75         2.63 o
  -1   5  16        101.85         93.62         3.42 o
   0   5  16        329.32        276.77         4.88 o
   1   5  16        212.65        206.79         4.23 o
   2   5  16        121.16         96.76         3.21 o
   3   5  16         49.71         45.23         2.38 o
   4   5  16        216.41        190.15         3.18 o
   5   5  16          4.93          4.92         0.69 o
   6   5  16          1.90          3.65         1.04 o
   7   5  16          5.59          6.15         0.79 o
   8   5  16         21.65         21.16         2.26 o
   9   5  16         20.94         20.89         2.01 o
  10   5  16         21.47         29.65         3.18 o
 -11   6  16         32.30         27.76         2.38 o
 -10   6  16        115.97        118.49         4.24 o
  -9   6  16          2.45          3.73         0.76 o
  -8   6  16        255.42        252.32         4.11 o
  -7   6  16          4.46          5.71         0.84 o
  -6   6  16          6.41          6.34         0.79 o
  -5   6  16          0.18          1.62         0.76 o
  -4   6  16         97.05        123.93         3.57 o
  -3   6  16        556.88        494.28         6.97 o
  -2   6  16        166.64        161.48         3.38 o
  -1   6  16         24.46         22.47         1.41 o
   0   6  16          0.10          0.96         0.83 o
   1   6  16       1304.33       1153.40        10.52 o
   2   6  16         40.28         35.87         1.58 o
   3   6  16        199.41        208.10         3.32 o
   4   6  16        183.69        151.51         3.44 o
   5   6  16          5.41          5.71         0.82 o
   6   6  16         69.70         72.09         2.61 o
   7   6  16          0.31         -0.53         0.81 o
   8   6  16         93.49         96.27         3.90 o
   9   6  16         60.09         67.77         4.46 o
  10   6  16          0.54          1.39         2.86 o
 -11   7  16          3.02          6.47         2.46 o
 -10   7  16          1.00          1.87         1.18 o
  -9   7  16          7.73          8.36         1.26 o
  -8   7  16         59.44         60.84         2.49 o
  -7   7  16         49.44         51.56         2.07 o
  -6   7  16          0.04          0.81         0.56 o
  -5   7  16         86.60         78.23         2.23 o
  -4   7  16         22.75         22.96         2.19 o
  -3   7  16        182.78        179.66         5.43 o
  -2   7  16         12.81         14.21         1.31 o
  -1   7  16          0.01          0.49         1.01 o
   0   7  16         38.02         44.46         2.27 o
   1   7  16          2.16          5.25         0.76 o
   2   7  16          0.73         -0.19         0.82 o
   3   7  16        156.83        144.04         2.91 o
   4   7  16        166.62        154.72         3.55 o
   5   7  16          2.11          1.46         0.93 o
   6   7  16        112.47        106.66         3.92 o
   7   7  16          4.01          4.08         1.17 o
   8   7  16         49.47         46.06         2.88 o
   9   7  16          2.51          3.61         2.30 o
 -10   8  16          6.43          7.06         1.91 o
  -9   8  16         19.47         20.56         1.55 o
  -8   8  16         28.92         29.52         2.00 o
  -7   8  16         51.64         57.38         2.57 o
  -6   8  16          6.91          8.07         0.92 o
  -5   8  16        280.02        277.82         4.90 o
  -4   8  16        364.40        355.02         6.57 o
  -3   8  16         10.35         12.05         1.44 o
  -2   8  16         48.43         50.06         2.08 o
  -1   8  16         39.21         41.97         1.90 o
   0   8  16         24.15         27.28         1.56 o
   1   8  16         77.26         67.26         2.28 o
   2   8  16          8.97         10.90         1.06 o
   3   8  16        335.41        325.35         5.25 o
   4   8  16         89.40         93.61         2.96 o
   5   8  16          1.00          2.96         1.15 o
   6   8  16         10.67         10.38         1.52 o
   7   8  16        415.11        414.78         8.18 o
   8   8  16          6.03         10.19         1.79 o
   9   8  16        102.26        116.83         8.16 o
  -9   9  16          5.90          5.74         1.15 o
  -8   9  16          0.78          1.62         1.32 o
  -7   9  16         23.33         23.28         2.22 o
  -6   9  16        111.88        108.06         4.24 o
  -5   9  16          1.56         -0.01         0.91 o
  -4   9  16        105.58        104.64         3.83 o
  -3   9  16          9.84          9.25         1.37 o
  -2   9  16         25.33         23.94         1.56 o
  -1   9  16          6.45          3.90         0.86 o
   0   9  16         26.18         23.52         1.52 o
   1   9  16          2.21          1.61         1.76 o
   2   9  16         23.15         23.08         1.92 o
   3   9  16         32.67         33.43         2.53 o
   4   9  16          9.53         11.68         1.62 o
   5   9  16          0.54          1.03         1.34 o
   6   9  16          2.07          1.37         3.28 o
   7   9  16        155.11        165.89         9.38 o
   8   9  16          0.01          6.63         3.55 o
  -9  10  16         55.66         57.85         5.87 o
  -8  10  16          5.18          2.76         1.36 o
  -7  10  16          6.82          8.69         1.66 o
  -6  10  16         25.27         27.70         2.57 o
  -5  10  16         56.53         57.35         3.18 o
  -4  10  16         76.44         87.78         3.72 o
  -3  10  16          5.74          5.58         1.19 o
  -2  10  16         97.55        100.63         3.34 o
  -1  10  16         45.17         52.68         3.59 o
   0  10  16         50.43         53.98         2.91 o
   1  10  16         20.11         18.08         1.85 o
   2  10  16          3.70          2.18         1.02 o
   3  10  16          1.65          1.99         1.37 o
   4  10  16        134.51        145.61         6.25 o
   5  10  16          0.27          2.97         1.64 o
   6  10  16          1.45          3.09         1.77 o
   7  10  16        187.81        184.96        16.32 o
  -7  11  16         11.46         12.29         1.89 o
  -6  11  16          0.72         -1.32         1.40 o
  -5  11  16         33.47         34.66         2.55 o
  -4  11  16         31.80         36.86         2.58 o
  -3  11  16          0.19          0.14         1.40 o
  -2  11  16          7.40          8.75         1.94 o
  -1  11  16        118.27        116.55         4.26 o
   0  11  16          3.09          4.09         1.17 o
   1  11  16          9.06          8.80         1.50 o
   2  11  16          4.74          6.35         1.48 o
   3  11  16          0.99          3.73         1.27 o
   4  11  16          0.08          1.14         1.53 o
   5  11  16          2.83          3.84         1.51 o
   6  11  16         12.75         11.01         2.99 o
  -6  12  16          7.50          4.68         2.20 o
  -5  12  16         34.27         40.95         3.62 o
  -4  12  16          3.43          2.54         1.19 o
  -3  12  16        213.61        230.47         8.01 o
  -2  12  16          4.62          2.87         2.99 o
  -1  12  16          0.53         -0.66         1.74 o
   0  12  16          1.78          3.21         1.53 o
   1  12  16          0.99          1.34         1.37 o
   2  12  16          5.45          7.57         1.91 o
   3  12  16          0.01         -0.40         1.55 o
   4  12  16         18.20         21.03         2.86 o
  -3  13  16          1.00         -2.46         2.61 o
  -2  13  16         14.82         12.83         2.28 o
  -1  13  16          5.44          8.31         3.10 o
   0  13  16         11.24         14.60         2.54 o
   1  13  16         25.10         20.33         2.77 o
   2  13  16          0.00          1.77         1.28 o
 -11   0  17          2.08          2.05         1.39 o
  -9   0  17          5.46          3.47         1.43 o
  -7   0  17        322.11        317.45         8.81 o
  -5   0  17          6.25         13.16         1.96 o
  -3   0  17       1127.76       1146.83        15.42 o
  -1   0  17       4643.17       4698.42        29.88 o
   1   0  17         23.39         15.82         1.82 o
   3   0  17        210.98        188.09         5.19 o
   5   0  17          0.24          0.82         0.65 o
   7   0  17        111.31        108.69         4.33 o
   9   0  17        131.55        134.47         8.32 o
  11   0  17        362.82        371.96        15.00 o
 -12   1  17          5.45          4.04         1.58 o
 -11   1  17         24.97         27.42         2.30 o
 -10   1  17         30.71         28.58         2.25 o
  -9   1  17         82.74         87.26         3.26 o
  -8   1  17         90.36         90.80         2.69 o
  -7   1  17          0.54         -0.41         0.79 o
  -6   1  17         64.31         67.72         4.72 o
  -5   1  17        441.97        416.00         6.87 o
  -4   1  17         42.69         36.15         2.08 o
  -3   1  17         22.95         20.44         1.58 o
  -2   1  17         28.72         28.66         1.78 o
  -1   1  17         57.50         38.14         2.00 o
   0   1  17         10.81         15.92         2.01 o
   1   1  17          0.20          1.77         0.66 o
   2   1  17        294.12        257.01         4.02 o
   3   1  17        276.52        222.87         2.46 o
   4   1  17         29.39         30.38         1.37 o
   5   1  17          7.71          2.83         0.45 o
   6   1  17        103.76        100.00         3.09 o
   7   1  17          0.01          0.65         0.68 o
   8   1  17         42.07         43.71         2.57 o
   9   1  17         17.77         22.17         2.41 o
  10   1  17         69.61         74.18         4.70 o
  11   1  17         41.10         46.42         4.04 o
 -12   2  17          0.08          0.26         1.20 o
 -11   2  17         21.98         19.82         2.04 o
 -10   2  17          5.35          4.95         1.19 o
  -9   2  17         67.56         69.18         2.99 o
  -8   2  17        250.25        224.31         4.18 o
  -7   2  17        182.80        169.40         4.70 o
  -6   2  17          1.67          5.26         1.02 o
  -5   2  17         25.53         28.90         2.01 o
  -4   2  17        338.72        328.06        11.61 o
  -3   2  17          2.98          3.72         1.30 o
  -2   2  17         33.65         38.06         5.60 o
  -1   2  17        791.27        859.58        10.38 o
   0   2  17        733.00        705.39         6.89 o
   1   2  17        120.01        131.61         2.99 o
   2   2  17        190.15        179.25         3.48 o
   3   2  17        984.05        781.05        23.94 o
   4   2  17       1578.02       1418.57         9.37 o
   5   2  17        464.55        388.26         4.50 o
   6   2  17        142.79        132.42         2.52 o
   7   2  17        147.01        147.95         4.39 o
   8   2  17        131.54        134.72         4.42 o
   9   2  17        155.32        156.40         4.96 o
  10   2  17         55.53         54.50         4.02 o
  11   2  17        556.94        595.61        13.60 o
 -12   3  17          5.47          6.85         1.53 o
 -11   3  17          4.30          3.57         1.26 o
 -10   3  17          3.92          4.49         1.36 o
  -9   3  17          6.95          7.75         1.11 o
  -8   3  17         15.63         18.73         1.37 o
  -7   3  17         10.27          9.27         1.13 o
  -6   3  17          1.42          1.06         0.71 o
  -5   3  17          0.00          0.31         0.60 o
  -4   3  17        805.09        733.00         6.54 o
  -3   3  17         58.70         49.59         1.69 o
  -2   3  17        526.59        526.42         5.04 o
  -1   3  17        176.89        186.64         2.80 o
   0   3  17        233.34        205.09         2.61 o
   1   3  17        110.21        129.79         3.10 o
   2   3  17         31.42         29.33         1.54 o
   3   3  17         47.92         52.71         2.03 o
   4   3  17          2.78          2.39         0.61 o
   5   3  17         15.89         16.95         0.98 o
   6   3  17         14.92         18.57         1.24 o
   7   3  17          0.11          0.07         0.76 o
   8   3  17          0.17         -0.50         0.96 o
   9   3  17         19.04         14.91         2.08 o
  10   3  17          0.79         -0.26         1.72 o
  11   3  17         31.77         40.24         5.04 o
 -12   4  17         21.03         22.28         2.35 o
 -11   4  17         13.14         13.10         2.02 o
 -10   4  17         20.96         25.40         2.26 o
  -9   4  17         10.77         10.69         1.21 o
  -8   4  17         82.43         83.60         2.45 o
  -7   4  17         23.73         24.41         1.33 o
  -6   4  17          0.66          1.15         0.67 o
  -5   4  17        558.08        485.27         5.76 o
  -4   4  17         99.02        121.84         2.82 o
  -3   4  17          0.07          1.33         1.08 o
  -2   4  17        153.98        153.51         3.29 o
  -1   4  17        763.66        665.91         5.67 o
   0   4  17        546.95        556.53         6.68 o
   1   4  17          4.40         11.66         1.12 o
   2   4  17        383.23        317.26         4.20 o
   3   4  17       1257.89       1062.32         7.96 o
   4   4  17        232.62        197.59         3.21 o
   5   4  17         20.29         20.36         1.23 o
   6   4  17          7.50          8.54         1.16 o
   7   4  17        137.95        139.36         3.13 o
   8   4  17         16.97         20.56         1.98 o
   9   4  17          4.80          4.05         1.23 o
  10   4  17          0.89         -1.20         1.20 o
 -12   5  17        134.06        132.65         8.78 o
 -11   5  17          1.00          0.54         1.13 o
 -10   5  17        239.51        237.52         6.28 o
  -9   5  17         74.53         73.20         2.57 o
  -8   5  17         13.68         14.94         1.03 o
  -7   5  17          3.51          2.39         0.60 o
  -6   5  17         32.47         36.47         1.79 o
  -5   5  17        365.90        369.35         6.05 o
  -4   5  17         67.25         51.13         2.48 o
  -3   5  17        325.88        306.60         5.13 o
  -2   5  17          0.03          3.46         4.23 o
  -1   5  17          7.74         16.05         1.33 o
   0   5  17          2.12          1.62         0.79 o
   1   5  17        485.73        428.33         6.19 o
   2   5  17         76.17         71.66         3.26 o
   3   5  17        169.79        151.79         3.19 o
   4   5  17          0.54          0.72         0.52 o
   5   5  17         15.21         10.92         0.94 o
   6   5  17         18.18         20.58         1.80 o
   7   5  17         13.29         13.79         1.15 o
   8   5  17         14.55         17.70         1.85 o
   9   5  17          1.92          2.92         1.24 o
  10   5  17          4.80          5.18         2.00 o
 -11   6  17          3.13          3.68         1.23 o
 -10   6  17          1.99          1.67         1.08 o
  -9   6  17          3.56          2.93         1.12 o
  -8   6  17          4.73          3.31         0.79 o
  -7   6  17         48.59         50.06         1.83 o
  -6   6  17         44.92         44.70         1.74 o
  -5   6  17         73.60         69.18         2.37 o
  -4   6  17        364.68        323.33         4.94 o
  -3   6  17         23.85         15.20         1.85 o
  -2   6  17          0.24          1.33         0.79 o
  -1   6  17          2.41          2.16         0.69 o
   0   6  17         74.97         63.84         2.26 o
   1   6  17         38.98         30.24         2.05 o
   2   6  17          3.35          2.29         0.74 o
   3   6  17          0.00         -0.82         0.82 o
   4   6  17        251.08        255.77         3.94 o
   5   6  17          1.47          1.34         0.87 o
   6   6  17          0.88          1.35         0.78 o
   7   6  17         77.66         74.25         2.81 o
   8   6  17          7.20          8.56         1.94 o
   9   6  17        113.18        119.23         5.88 o
  10   6  17          3.79          4.43         2.44 o
 -11   7  17         84.69         97.84         7.47 o
 -10   7  17          3.90          3.89         1.28 o
  -9   7  17          0.09          0.13         0.81 o
  -8   7  17          1.41          4.38         0.99 o
  -7   7  17         28.74         30.82         1.64 o
  -6   7  17         83.89         85.22         2.23 o
  -5   7  17         12.76         12.79         1.27 o
  -4   7  17        193.87        195.56         5.84 o
  -3   7  17        156.88        156.64         5.23 o
  -2   7  17         35.63         32.95         2.66 o
  -1   7  17         64.36         66.25         2.75 o
   0   7  17          3.83          7.73         1.12 o
   1   7  17         11.61         13.86         1.38 o
   2   7  17         31.14         30.50         1.57 o
   3   7  17         89.42         85.57         2.32 o
   4   7  17         33.18         31.49         1.72 o
   5   7  17         32.01         33.55         2.23 o
   6   7  17          0.31          2.37         1.13 o
   7   7  17          1.00         -0.50         1.07 o
   8   7  17          0.16          0.82         1.45 o
   9   7  17          2.31          3.84         1.50 o
 -10   8  17          0.69          1.65         1.58 o
  -9   8  17          1.60          2.95         1.76 o
  -8   8  17          2.69          4.00         0.92 o
  -7   8  17          2.74          3.86         0.98 o
  -6   8  17         17.00         17.70         1.27 o
  -5   8  17         13.43         13.45         1.34 o
  -4   8  17         23.64         25.32         1.95 o
  -3   8  17         90.63         92.78         3.42 o
  -2   8  17        115.46        112.05         3.69 o
  -1   8  17          2.71          2.96         0.78 o
   0   8  17        263.26        262.10         5.14 o
   1   8  17          9.94          7.45         0.91 o
   2   8  17         64.22         72.85         2.10 o
   3   8  17         12.94         14.17         1.33 o
   4   8  17         34.00         34.42         2.28 o
   5   8  17        245.07        248.78         5.95 o
   6   8  17         51.42         49.50         2.90 o
   7   8  17         67.03         73.66         3.64 o
   8   8  17        374.49        376.07        16.47 o
   9   8  17         46.68         55.86         5.96 o
  -9   9  17          0.13          0.02         1.02 o
  -8   9  17          1.01          1.38         1.20 o
  -7   9  17          1.57          1.72         1.08 o
  -6   9  17         54.81         59.08         3.18 o
  -5   9  17          3.33          3.62         1.08 o
  -4   9  17          0.88          2.49         1.03 o
  -3   9  17        122.88        114.19         5.14 o
  -2   9  17          7.43          9.29         1.09 o
  -1   9  17          2.01          2.64         0.87 o
   0   9  17         13.01         11.97         1.88 o
   1   9  17         18.02         19.95         1.86 o
   2   9  17          5.41          4.12         1.17 o
   3   9  17         51.64         50.13         2.82 o
   4   9  17        141.23        143.63         4.55 o
   5   9  17          9.09          9.19         1.91 o
   6   9  17          0.03          0.89         1.44 o
   7   9  17          4.98         11.41         4.60 o
  -8  10  17          8.64         10.63         1.75 o
  -7  10  17          4.67          5.75         1.46 o
  -6  10  17          6.56          4.88         1.63 o
  -5  10  17         32.46         35.61         2.51 o
  -4  10  17        134.96        133.01         4.53 o
  -3  10  17          0.29          2.33         1.01 o
  -2  10  17          0.66          1.84         0.83 o
  -1  10  17         64.28         73.26         3.81 o
   0  10  17         62.40         71.10         3.31 o
   1  10  17         41.47         42.46         2.65 o
   2  10  17          4.42          7.61         1.33 o
   3  10  17         72.81         67.31         3.33 o
   4  10  17        150.93        158.70         6.51 o
   5  10  17          2.37          2.51         3.25 o
   6  10  17         20.86         22.87         2.86 o
   7  10  17         21.66         22.14         3.97 o
  -7  11  17         40.88         41.09         3.03 o
  -6  11  17          9.63         11.17         1.69 o
  -5  11  17         17.02         15.43         1.84 o
  -4  11  17         45.32         45.26         2.86 o
  -3  11  17        171.19        164.31         6.39 o
  -2  11  17         20.72         21.12         2.61 o
  -1  11  17         15.22         14.03         1.77 o
   0  11  17         17.87         17.35         1.87 o
   1  11  17         12.36         10.92         1.65 o
   2  11  17         31.09         31.01         2.46 o
   3  11  17         62.32         70.06         3.56 o
   4  11  17          9.79          9.95         2.07 o
   5  11  17          6.21          5.73         1.95 o
  -6  12  17         31.35         30.73         3.28 o
  -5  12  17         25.79         32.84         3.34 o
  -4  12  17        124.02        132.23         8.40 o
  -3  12  17         20.34         23.96         2.99 o
  -2  12  17         10.24         13.05         2.70 o
  -1  12  17         13.34         12.95         2.29 o
   0  12  17        183.20        188.99         9.74 o
   1  12  17         74.27         66.19         3.53 o
   2  12  17         49.15         43.23         2.91 o
   3  12  17         20.47         23.00         2.81 o
   4  12  17          9.93          9.51         2.91 o
  -3  13  17          5.76         11.34         3.25 o
  -2  13  17          2.95          4.48         2.31 o
  -1  13  17         25.46         23.37         2.96 o
   0  13  17          5.63          6.02         2.07 o
   1  13  17          0.57          0.88         2.08 o
   2  13  17          3.66         -1.10         1.65 o
 -12   0  18         21.94         25.27         4.46 o
 -10   0  18          4.35          4.50         2.08 o
  -8   0  18        110.35        105.69         5.42 o
  -6   0  18         69.41         68.98         4.24 o
  -4   0  18        207.24        224.12         7.18 o
  -2   0  18        760.38        811.26        13.09 o
   0   0  18        132.36        100.61         4.52 o
   2   0  18         68.73         56.08         2.41 o
   4   0  18         52.63         32.59         2.39 o
   6   0  18         12.73         13.07         1.57 o
   8   0  18         79.98         83.91         4.05 o
  10   0  18         55.72         56.47         5.97 o
 -12   1  18         38.52         41.70         2.88 o
 -11   1  18         36.31         33.29         2.50 o
 -10   1  18         11.12          9.53         1.49 o
  -9   1  18        157.99        153.28         4.36 o
  -8   1  18        898.55        898.80         9.42 o
  -7   1  18         45.52         44.35         2.53 o
  -6   1  18         24.21         23.89         1.89 o
  -5   1  18         50.73         54.00         2.66 o
  -4   1  18         37.32         65.82         2.86 o
  -3   1  18        163.24        151.92         4.16 o
  -2   1  18          0.02          1.50         0.75 o
  -1   1  18         50.62         74.89         2.91 o
   0   1  18        768.35        821.74         9.03 o
   1   1  18          0.60          1.60         0.64 o
   2   1  18        265.92        249.27         4.09 o
   3   1  18        544.18        531.48         7.88 o
   4   1  18        302.56        262.20         4.00 o
   5   1  18         21.56         19.21         0.89 o
   6   1  18         10.41          8.57         1.05 o
   7   1  18        266.93        257.25         4.71 o
   8   1  18        125.64        128.27         4.31 o
   9   1  18         94.16         85.43         3.69 o
  10   1  18          7.63         11.73         3.12 o
  11   1  18        171.38        177.18        10.43 o
 -12   2  18         14.69         11.15         1.70 o
 -11   2  18         29.73         29.20         2.45 o
 -10   2  18          5.68          5.09         1.24 o
  -9   2  18          0.59          2.48         1.01 o
  -8   2  18         39.52         36.67         1.79 o
  -7   2  18        101.27         96.73         3.67 o
  -6   2  18          3.31          2.62         1.03 o
  -5   2  18         40.01         42.23         2.42 o
  -4   2  18          9.18         11.49         1.59 o
  -3   2  18          5.86          9.08         1.31 o
  -2   2  18          0.46          1.03         0.82 o
  -1   2  18         29.99         25.49         2.16 o
   0   2  18          3.36          5.55         1.11 o
   1   2  18        235.79        241.27         4.15 o
   2   2  18        681.88        686.97         6.95 o
   3   2  18         11.26         60.52        28.97 o
   4   2  18        402.70        394.79         4.25 o
   5   2  18         75.81         70.18         1.91 o
   6   2  18         54.58         63.83         2.59 o
   7   2  18         21.67         24.70         1.99 o
   8   2  18         30.82         28.94         2.23 o
   9   2  18         78.68         79.65         3.66 o
  10   2  18          7.59         10.89         2.62 o
  11   2  18         14.36         16.76         3.71 o
 -12   3  18          2.96          2.15         1.30 o
 -11   3  18          3.56          3.85         1.31 o
 -10   3  18         11.49         10.08         2.20 o
  -9   3  18         27.72         26.64         1.95 o
  -8   3  18          0.30          1.49         0.75 o
  -7   3  18         63.83         67.67         3.20 o
  -6   3  18         96.69         94.81         3.03 o
  -5   3  18         36.86         25.15         1.55 o
  -4   3  18        303.53        253.38         4.49 o
  -3   3  18        473.13        437.90         5.61 o
  -2   3  18         26.20         36.65         1.59 o
  -1   3  18        551.26        434.20         5.62 o
   0   3  18       2143.38       2056.15        12.54 o
   1   3  18          7.32         15.55         1.21 o
   2   3  18          0.46          2.10         0.64 o
   3   3  18          1.21          5.83         1.10 o
   4   3  18        684.01        598.52         5.40 o
   5   3  18         50.50         62.64         1.83 o
   6   3  18         15.28         15.34         1.25 o
   7   3  18        372.03        370.78         5.81 o
   8   3  18         18.81         17.79         2.16 o
   9   3  18         15.06         15.02         1.78 o
  10   3  18         35.48         36.86         2.71 o
 -12   4  18          7.74          6.78         1.44 o
 -11   4  18          1.43          0.93         1.26 o
 -10   4  18         48.73         46.55         2.94 o
  -9   4  18         26.70         28.56         1.83 o
  -8   4  18         23.55         22.57         1.38 o
  -7   4  18         25.64         22.78         1.49 o
  -6   4  18         13.19         12.47         1.36 o
  -5   4  18        312.25        291.98         4.56 o
  -4   4  18        156.12        139.53         3.06 o
  -3   4  18          3.34          4.43         0.67 o
  -2   4  18         30.75         29.08         1.77 o
  -1   4  18        792.76        765.85         5.61 o
   0   4  18         12.05         21.20         1.02 o
   1   4  18        133.06        133.07         2.87 o
   2   4  18        269.32        282.32         4.08 o
   3   4  18         14.01         12.07         1.23 o
   4   4  18          5.23          5.01         0.67 o
   5   4  18         72.90         73.42         2.04 o
   6   4  18         27.35         28.67         1.60 o
   7   4  18          0.32          2.78         0.83 o
   8   4  18         70.82         66.74         3.29 o
   9   4  18         32.91         31.83         2.46 o
  10   4  18         27.10         29.73         2.50 o
 -12   5  18         24.62         27.16         4.43 o
 -11   5  18        169.74        162.96         6.14 o
 -10   5  18          0.00          1.77         1.22 o
  -9   5  18        201.90        210.61         4.31 o
  -8   5  18         66.03         68.92         1.99 o
  -7   5  18         15.33         14.63         1.12 o
  -6   5  18          3.93          2.42         0.81 o
  -5   5  18          8.30         14.08         1.20 o
  -4   5  18         34.41         18.80         1.50 o
  -3   5  18        177.55        171.68         3.91 o
  -2   5  18        775.47        726.44         7.60 o
  -1   5  18        391.11        352.98         7.46 o
   0   5  18        228.74        223.51         4.58 o
   1   5  18         31.68         27.26         1.72 o
   2   5  18         29.07         27.58         1.72 o
   3   5  18          4.30          6.29         0.81 o
   4   5  18         20.63         22.60         1.22 o
   5   5  18         78.23         73.36         2.58 o
   6   5  18        151.40        151.57         4.57 o
   7   5  18          0.01          1.13         0.85 o
   8   5  18         33.50         30.89         2.30 o
   9   5  18         14.99         20.17         2.07 o
  10   5  18        106.56        102.62         5.60 o
 -11   6  18          0.85          0.06         1.44 o
 -10   6  18         68.41         63.15         2.96 o
  -9   6  18          0.88         -0.30         0.69 o
  -8   6  18         10.58         10.23         1.02 o
  -7   6  18         42.11         42.28         1.71 o
  -6   6  18          3.70          5.68         0.95 o
  -5   6  18          1.43          1.03         0.67 o
  -4   6  18          0.48          2.73         1.20 o
  -3   6  18         44.38         43.84         2.87 o
  -2   6  18          2.15          3.28         1.01 o
  -1   6  18         90.54         83.20         2.98 o
   0   6  18         46.27         42.88         1.91 o
   1   6  18        104.64        108.46         3.42 o
   2   6  18          4.68          5.68         1.15 o
   3   6  18         88.16         98.52         2.72 o
   4   6  18          3.89          3.87         0.75 o
   5   6  18         65.12         66.72         3.01 o
   6   6  18          8.85         10.38         1.63 o
   7   6  18         78.76         79.89         2.95 o
   8   6  18         19.81         21.83         2.59 o
   9   6  18          3.35          2.50         2.34 o
 -11   7  18         64.83         61.84         6.23 o
 -10   7  18          0.17         -1.23         1.23 o
  -9   7  18        109.20        109.59         3.32 o
  -8   7  18        158.64        159.01         3.85 o
  -7   7  18         53.49         51.89         2.09 o
  -6   7  18          5.74          8.17         0.85 o
  -5   7  18         58.89         64.65         2.87 o
  -4   7  18        758.61        773.50         9.29 o
  -3   7  18          5.49          7.96         1.61 o
  -2   7  18         45.61         49.10         2.40 o
  -1   7  18         60.38         62.72         2.72 o
   0   7  18         31.43         36.91         2.31 o
   1   7  18         25.48         31.33         2.00 o
   2   7  18        402.00        404.86         5.92 o
   3   7  18        145.17        139.79         2.92 o
   4   7  18        102.25        102.82         3.03 o
   5   7  18         26.05         30.38         2.17 o
   6   7  18         69.82         72.57         3.40 o
   7   7  18        325.35        325.51         7.23 o
   8   7  18         12.74         10.85         1.93 o
   9   7  18         52.49         58.22         5.93 o
 -10   8  18          1.01          1.78         2.31 o
  -9   8  18          5.07          5.84         1.21 o
  -8   8  18          0.73          0.15         0.72 o
  -7   8  18         71.52         75.03         3.00 o
  -6   8  18          1.94          2.09         0.69 o
  -5   8  18         32.82         34.76         2.00 o
  -4   8  18         25.34         22.28         1.91 o
  -3   8  18        162.20        158.87         5.56 o
  -2   8  18         28.27         28.55         1.98 o
  -1   8  18         47.80         44.14         2.40 o
   0   8  18          1.65          3.03         1.55 o
   1   8  18         37.84         36.18         2.31 o
   2   8  18          0.75         -0.27         0.69 o
   3   8  18        117.45        115.31         3.29 o
   4   8  18          6.11          5.53         1.80 o
   5   8  18          4.44          7.19         1.38 o
   6   8  18          2.88          0.92         0.96 o
   7   8  18        236.65        237.65         7.94 o
   8   8  18         93.57        105.19         5.63 o
  -9   9  18         14.56         12.88         1.94 o
  -8   9  18         32.38         31.92         2.61 o
  -7   9  18         23.08         23.21         2.19 o
  -6   9  18         28.03         32.61         2.70 o
  -5   9  18        249.89        252.95         6.06 o
  -4   9  18        152.18        145.42         4.61 o
  -3   9  18          1.83          3.23         1.08 o
  -2   9  18         41.04         41.91         2.06 o
  -1   9  18        198.84        210.83         4.43 o
   0   9  18        148.75        152.29         4.63 o
   1   9  18          6.31          4.39         1.11 o
   2   9  18        118.56        122.94         4.25 o
   3   9  18        321.85        325.68         6.93 o
   4   9  18         93.69        100.76         5.11 o
   5   9  18         81.64         74.44         4.54 o
   6   9  18          1.47          4.04         1.51 o
   7   9  18        386.81        388.88        22.25 o
  -8  10  18          2.76          3.00         1.29 o
  -7  10  18          0.20          0.02         1.12 o
  -6  10  18          3.67          2.52         1.38 o
  -5  10  18          0.11          0.12         1.75 o
  -4  10  18          8.35          5.79         1.57 o
  -3  10  18          2.28          3.92         1.13 o
  -2  10  18         10.70          9.58         1.14 o
  -1  10  18         12.13         10.43         1.49 o
   0  10  18         22.80         19.91         1.96 o
   1  10  18         86.88         95.70         3.91 o
   2  10  18         21.93         23.39         2.16 o
   3  10  18         51.97         54.07         3.07 o
   4  10  18         21.35         25.03         2.92 o
   5  10  18         18.39         17.24         2.55 o
   6  10  18         37.27         35.58         3.50 o
   7  10  18        142.65        124.19         8.59 o
  -7  11  18          0.06         -1.46         1.46 o
  -6  11  18         77.06         75.33         3.90 o
  -5  11  18          6.73         10.60         1.87 o
  -4  11  18        114.53        111.67         4.39 o
  -3  11  18         31.75         34.90         2.55 o
  -2  11  18          8.22          8.56         1.85 o
  -1  11  18         66.23         67.87         3.41 o
   0  11  18        105.97        108.94         4.29 o
   1  11  18          4.17          5.35         1.26 o
   2  11  18          6.83         10.58         1.69 o
   3  11  18         14.00         21.19         2.18 o
   4  11  18         12.67         13.12         2.33 o
   5  11  18          5.99          7.18         2.17 o
  -5  12  18         38.60         38.03         4.80 o
  -4  12  18          2.04          2.52         2.89 o
  -3  12  18         46.15         48.96         4.77 o
  -2  12  18          1.41          2.08         1.46 o
  -1  12  18          2.45          5.65         3.82 o
   0  12  18          0.00          0.33         1.36 o
   1  12  18         13.58         13.86         1.82 o
   2  12  18          0.39          0.31         1.13 o
   3  12  18         24.06         27.46         3.12 o
  -2  13  18         18.32         17.50         3.74 o
   0  13  18         17.09         13.77         3.45 o
   1  13  18         24.99         15.41         3.29 o
 -11   0  19         46.57         51.31         3.74 o
  -9   0  19        169.83        162.59         7.54 o
  -7   0  19          9.76          7.68         1.79 o
  -5   0  19         10.00          5.04         1.42 o
  -3   0  19        179.89        166.15         6.32 o
  -1   0  19         51.57         58.16         3.71 o
   1   0  19       2037.59       1902.58        19.50 o
   3   0  19        496.53        425.58         6.72 o
   5   0  19          0.62          5.02         0.86 o
   7   0  19        376.34        381.18         8.27 o
   9   0  19         89.98         94.84         7.19 o
 -12   1  19          0.90          3.17         1.36 o
 -11   1  19          1.51          2.16         1.15 o
 -10   1  19          5.48          7.49         1.87 o
  -9   1  19          8.59          6.77         1.00 o
  -8   1  19        299.90        301.24         6.57 o
  -7   1  19          0.01          0.00         0.78 o
  -6   1  19          0.96          1.19         0.86 o
  -5   1  19        229.05        236.42         5.52 o
  -4   1  19        311.98        327.34         6.35 o
  -3   1  19         58.31         41.65         2.33 o
  -2   1  19         38.91         52.47         2.53 o
  -1   1  19        437.02        373.64         6.44 o
   0   1  19        108.17        116.11         6.72 o
   1   1  19        226.59        236.49         4.12 o
   2   1  19        146.21        119.39         2.97 o
   3   1  19          3.11         13.21         1.11 o
   4   1  19        218.74        186.12         4.83 o
   5   1  19          0.05          0.71         0.64 o
   6   1  19        452.85        438.36         5.94 o
   7   1  19        153.23        164.02         3.86 o
   8   1  19        238.34        247.80         6.02 o
   9   1  19        125.52        127.53         8.03 o
  10   1  19        237.49        239.75         8.37 o
 -12   2  19          2.79          3.81         1.37 o
 -11   2  19          5.56          7.35         1.50 o
 -10   2  19          0.62          1.50         1.06 o
  -9   2  19         48.36         48.96         2.66 o
  -8   2  19          1.38          0.93         0.94 o
  -7   2  19         61.30         60.88         3.05 o
  -6   2  19        171.37        166.28         4.80 o
  -5   2  19        255.09        239.00         5.67 o
  -4   2  19         40.10         45.25         2.51 o
  -3   2  19        429.95        475.09         7.61 o
  -2   2  19         91.19         87.78         8.28 o
  -1   2  19        277.60        263.49        11.35 o
   0   2  19         11.35         16.14         1.23 o
   1   2  19        437.82        409.39         6.70 o
   2   2  19         30.72         33.77         1.71 o
   3   2  19          9.02         53.48        25.56 o
   4   2  19          0.55          0.87         0.49 o
   5   2  19         26.62         25.96         1.19 o
   6   2  19         44.26         45.04         2.23 o
   7   2  19        341.07        352.74         6.90 o
   8   2  19         33.03         34.69         2.42 o
   9   2  19          1.29          1.31         1.13 o
  10   2  19         67.10         63.31         4.71 o
 -12   3  19         52.37         47.35         3.19 o
 -11   3  19         17.34         16.43         1.99 o
 -10   3  19        105.26         99.35         4.13 o
  -9   3  19        101.59        107.71         3.85 o
  -8   3  19          0.02          0.05         0.83 o
  -7   3  19          0.00          1.44         1.07 o
  -6   3  19         47.54         44.55         2.63 o
  -5   3  19         29.78         15.44         1.30 o
  -4   3  19        143.41        149.92         3.54 o
  -3   3  19        143.60         97.78         2.72 o
  -2   3  19         59.18         53.69         1.93 o
  -1   3  19       5200.36       4906.05        35.19 o
   0   3  19        139.28        146.90         3.50 o
   1   3  19        831.21        748.66         7.89 o
   2   3  19        359.57        359.50         5.40 o
   3   3  19       3086.76       2697.18        14.65 o
   4   3  19        130.85        139.44         4.17 o
   5   3  19         54.90         64.26         1.66 o
   6   3  19         32.28         39.43         1.93 o
   7   3  19          5.98          6.16         1.04 o
   8   3  19        107.30        106.37         4.10 o
   9   3  19         24.44         20.90         2.03 o
  10   3  19         83.44         94.66         4.21 o
 -12   4  19          2.61          1.62         1.45 o
 -11   4  19         19.83         21.83         2.25 o
 -10   4  19          1.97          3.64         1.27 o
  -9   4  19          0.36          0.50         0.78 o
  -8   4  19          8.89         13.19         1.27 o
  -7   4  19          7.76          9.45         1.81 o
  -6   4  19          0.60          1.35         0.70 o
  -5   4  19          0.07          0.87         0.60 o
  -4   4  19        231.61        200.90         3.73 o
  -3   4  19          0.19          3.22         0.83 o
  -2   4  19        153.61        146.27         2.91 o
  -1   4  19        257.39        244.30         3.23 o
   0   4  19        138.73        108.74         2.15 o
   1   4  19         36.43         31.06         2.59 o
   2   4  19         14.23         20.47         1.52 o
   3   4  19        469.64        414.82         4.63 o
   4   4  19         12.91         13.91         0.99 o
   5   4  19         94.71         96.35         2.86 o
   6   4  19         14.92         15.83         1.57 o
   7   4  19         13.22         14.97         1.36 o
   8   4  19          6.16          6.19         1.25 o
   9   4  19         46.86         50.35         3.08 o
  10   4  19          8.33          6.11         1.43 o
 -11   5  19          2.62          1.89         1.24 o
 -10   5  19        200.08        195.94         6.15 o
  -9   5  19          2.79          1.94         0.94 o
  -8   5  19         51.83         57.38         2.01 o
  -7   5  19          1.30          2.16         0.69 o
  -6   5  19          1.30          0.96         0.70 o
  -5   5  19         51.77         37.27         1.81 o
  -4   5  19         92.39         77.57         2.81 o
  -3   5  19         47.47         47.96         2.17 o
  -2   5  19        152.23        139.78         4.68 o
  -1   5  19         16.66          9.32         0.87 o
   0   5  19          9.28         10.46         1.40 o
   1   5  19         14.34         16.54         1.89 o
   2   5  19         53.33         57.19         2.44 o
   3   5  19          1.32          2.98         0.89 o
   4   5  19         33.53         30.42         1.39 o
   5   5  19         15.19         14.87         1.28 o
   6   5  19        344.82        349.59         6.84 o
   7   5  19          0.89          1.34         0.77 o
   8   5  19          0.05         -1.03         1.12 o
   9   5  19         27.17         28.73         2.49 o
  10   5  19          4.29          6.61         2.83 o
 -11   6  19         59.90         54.68         4.14 o
 -10   6  19          0.19          3.17         1.33 o
  -9   6  19         83.17         76.97         2.71 o
  -8   6  19         17.14         18.36         1.26 o
  -7   6  19         12.14         12.17         0.94 o
  -6   6  19          4.44          3.83         1.18 o
  -5   6  19         35.27         37.57         2.22 o
  -4   6  19         78.73         79.66         3.01 o
  -3   6  19         83.18         80.91         2.92 o
  -2   6  19        160.44        159.32         9.32 o
  -1   6  19        236.68        215.61         4.83 o
   0   6  19          0.01          0.69         1.01 o
   1   6  19         40.55         36.67         1.83 o
   2   6  19         47.63         47.13         4.72 o
   3   6  19        104.47         91.81         3.14 o
   4   6  19         24.22         29.01         1.30 o
   5   6  19          5.28          5.72         1.12 o
   6   6  19         60.45         58.78         3.00 o
   7   6  19          9.15          9.30         1.21 o
   8   6  19         17.91         18.11         2.48 o
   9   6  19         68.82         74.69         4.74 o
 -10   7  19         14.11         14.46         3.72 o
  -9   7  19         14.71         12.85         1.39 o
  -8   7  19          1.37          2.22         0.90 o
  -7   7  19          8.80          8.00         0.90 o
  -6   7  19          0.65          0.53         0.61 o
  -5   7  19         30.61         29.96         2.65 o
  -4   7  19        982.44        960.18        10.46 o
  -3   7  19         30.31         25.76         2.37 o
  -2   7  19         42.29         52.01         2.52 o
  -1   7  19          1.05          1.53         0.93 o
   0   7  19        182.61        175.62         5.60 o
   1   7  19        281.26        281.47         5.80 o
   2   7  19         42.03         50.01         2.09 o
   3   7  19         81.24         82.74         2.31 o
   4   7  19          1.18          2.26         1.13 o
   5   7  19          0.63          1.07         0.99 o
   6   7  19        357.80        350.30         7.34 o
   7   7  19        130.27        125.24         4.58 o
   8   7  19          0.04          0.43         1.37 o
   9   7  19         14.17         12.68         3.41 o
 -10   8  19         10.06          8.40         2.82 o
  -9   8  19          8.74          9.62         1.59 o
  -8   8  19          0.42          0.15         0.84 o
  -7   8  19         37.82         38.28         2.25 o
  -6   8  19          0.11          0.53         0.71 o
  -5   8  19          0.07          4.40         1.14 o
  -4   8  19          0.00          1.51         1.00 o
  -3   8  19         86.37         81.95         4.16 o
  -2   8  19         30.41         35.26         2.24 o
  -1   8  19          0.08          0.56         1.30 o
   0   8  19          5.32          4.07         1.06 o
   1   8  19          6.77          7.76         1.58 o
   2   8  19        194.52        199.62         4.70 o
   3   8  19         18.27         18.47         1.85 o
   4   8  19          7.41          9.02         1.45 o
   5   8  19          1.05          1.31         1.06 o
   6   8  19         26.13         31.68         2.41 o
   7   8  19         52.32         54.13         3.19 o
   8   8  19         20.44         23.19         2.96 o
  -9   9  19          0.01         -0.81         1.37 o
  -8   9  19          1.12          2.71         1.59 o
  -7   9  19         52.66         49.21         3.83 o
  -6   9  19         52.02         50.75         3.01 o
  -5   9  19         10.42         13.60         1.46 o
  -4   9  19         56.50         59.14         3.06 o
  -3   9  19          0.13          2.20         1.04 o
  -2   9  19         20.20         21.85         1.58 o
  -1   9  19          4.31          6.78         1.05 o
   0   9  19          5.29          8.43         1.41 o
   1   9  19         47.80         49.05         2.78 o
   2   9  19         41.02         36.12         2.46 o
   3   9  19        143.17        136.14         4.58 o
   4   9  19         20.15         22.20         2.61 o
   5   9  19          0.17         -0.84         1.38 o
   6   9  19          1.12          0.62         1.57 o
   7   9  19          0.31          4.48         2.05 o
  -8  10  19         51.47         58.22         3.06 o
  -7  10  19          0.00          1.01         1.11 o
  -6  10  19          6.26          3.59         1.24 o
  -5  10  19          1.00          0.60         0.97 o
  -4  10  19        281.15        296.60         6.85 o
  -3  10  19         16.75         15.64         1.78 o
  -2  10  19          1.46          2.27         1.07 o
  -1  10  19         10.44          9.30         1.44 o
   0  10  19          5.90          6.68         1.49 o
   1  10  19         24.16         25.69         2.67 o
   2  10  19         17.23         18.15         1.93 o
   3  10  19         15.04         16.16         1.88 o
   4  10  19         25.54         26.47         2.99 o
   5  10  19         13.49         14.36         2.45 o
   6  10  19         17.57         21.68         2.84 o
  -7  11  19          0.26         -2.22         2.22 o
  -6  11  19         37.75         38.38         2.88 o
  -5  11  19         95.94        105.67         3.77 o
  -4  11  19         67.19         61.64         3.34 o
  -3  11  19          1.60         -0.64         1.13 o
  -2  11  19         21.25         19.32         2.53 o
  -1  11  19          4.47          5.23         2.19 o
   0  11  19          4.69          2.29         1.68 o
   1  11  19         12.43         15.00         1.85 o
   2  11  19         10.08         11.57         1.72 o
   3  11  19         43.64         41.84         2.98 o
   4  11  19         43.08         40.24         3.61 o
   5  11  19          2.66          6.29         1.92 o
  -5  12  19          0.23          0.54         1.42 o
  -4  12  19          1.39         -0.21         1.44 o
  -3  12  19          0.71         -0.60         1.51 o
  -2  12  19          0.59          1.59         2.71 o
  -1  12  19          1.53          4.13         1.80 o
   0  12  19          4.43          7.22         1.94 o
   1  12  19          2.76          3.49         1.20 o
   2  12  19          5.81          5.91         1.71 o
   3  12  19          1.92          2.41         2.10 o
 -12   0  20        228.40        225.16        11.83 o
 -10   0  20         22.34         23.59         3.77 o
  -8   0  20       1778.34       1737.69        22.58 o
  -6   0  20         13.66         12.23         2.23 o
  -4   0  20         54.21         54.44         3.88 o
  -2   0  20        144.76        140.30         5.84 o
   0   0  20          0.64          1.40         1.03 o
   2   0  20         46.24         33.06         2.75 o
   4   0  20        887.67        761.52         7.87 o
   6   0  20        489.99        503.26        10.69 o
   8   0  20        844.61        849.96        16.32 o
 -12   1  20         10.31         10.16         1.71 o
 -11   1  20          3.98          8.17         1.35 o
 -10   1  20          0.00          0.40         1.28 o
  -9   1  20         16.42         17.32         1.42 o
  -8   1  20         41.11         41.00         2.62 o
  -7   1  20         28.42         22.17         1.92 o
  -6   1  20         18.46         17.75         2.05 o
  -5   1  20         69.51         68.50         3.11 o
  -4   1  20         69.00         60.79         2.92 o
  -3   1  20         53.11         54.35         3.59 o
  -2   1  20         49.23         44.15         2.43 o
  -1   1  20        329.82        366.14        17.37 o
   0   1  20        623.39        555.90         7.93 o
   1   1  20         98.28        102.88         2.85 o
   2   1  20        322.05        251.89         4.38 o
   3   1  20         74.47         66.92         2.30 o
   4   1  20          3.00          3.89         0.77 o
   5   1  20         81.39         74.26         1.78 o
   6   1  20        110.32        107.31         3.01 o
   7   1  20          4.90          4.78         0.98 o
   8   1  20          3.78          3.61         1.26 o
   9   1  20        434.67        447.83        11.00 o
  10   1  20        114.89        119.03         6.15 o
 -12   2  20         52.96         50.59         3.30 o
 -11   2  20          3.04          6.90         1.62 o
 -10   2  20         36.82         33.09         2.51 o
  -9   2  20        155.90        154.50         4.87 o
  -8   2  20        123.23        121.08         4.36 o
  -7   2  20          8.26          6.92         1.29 o
  -6   2  20        193.18        189.00         5.26 o
  -5   2  20        229.15        208.75         5.42 o
  -4   2  20         84.14         95.15         3.62 o
  -3   2  20         59.21         54.46         2.78 o
  -2   2  20          7.66         21.69         7.74 o
  -1   2  20        627.63        596.12         8.53 o
   0   2  20        124.68        117.01         4.42 o
   1   2  20         19.51         26.76         2.11 o
   2   2  20       1058.86        918.00         8.53 o
   3   2  20          1.62         44.17        20.37 o
   4   2  20          3.56          4.39         0.83 o
   5   2  20         10.22          7.97         0.78 o
   6   2  20         71.45         67.72         2.43 o
   7   2  20         56.70         66.73         3.16 o
   8   2  20        178.56        184.35         5.34 o
   9   2  20          2.59          0.76         1.08 o
  10   2  20        248.18        270.22         8.95 o
 -12   3  20         14.39         14.85         3.09 o
 -11   3  20        120.80        124.92         4.83 o
 -10   3  20          8.03          8.73         1.48 o
  -9   3  20         22.09         22.16         1.90 o
  -8   3  20          8.17          9.45         1.35 o
  -7   3  20         19.67         20.12         2.01 o
  -6   3  20        211.11        191.36         5.43 o
  -5   3  20         21.75         20.74         1.98 o
  -4   3  20          2.14          1.90         0.66 o
  -3   3  20        119.94        126.76         3.14 o
  -2   3  20        406.49        378.49         7.05 o
  -1   3  20         15.86         12.75         4.83 o
   0   3  20         51.36         42.51         1.99 o
   1   3  20         59.48         41.10         1.97 o
   2   3  20         25.50         19.24         2.05 o
   3   3  20         66.67        108.71        22.85 o
   4   3  20         33.41         31.02         3.44 o
   5   3  20         29.74         21.38         1.64 o
   6   3  20         91.55         90.29         3.30 o
   7   3  20         20.02         18.31         1.82 o
   8   3  20         19.69         20.02         1.97 o
   9   3  20          0.02         -0.71         1.07 o
  10   3  20         42.05         47.22         4.29 o
 -11   4  20         34.02         29.69         3.12 o
 -10   4  20         13.78         14.63         1.88 o
  -9   4  20         34.00         36.35         2.09 o
  -8   4  20         55.62         55.44         3.43 o
  -7   4  20         58.11         54.90         3.71 o
  -6   4  20        173.84        167.49         4.90 o
  -5   4  20        209.21        172.20         3.64 o
  -4   4  20        703.49        601.33         6.51 o
  -3   4  20         44.47         40.84         1.71 o
  -2   4  20         86.51         95.32         2.70 o
  -1   4  20         83.46         82.10         2.10 o
   0   4  20        991.63        905.59         6.02 o
   1   4  20         36.42         49.64         2.23 o
   2   4  20        902.44        861.94         8.88 o
   3   4  20        389.14        389.76         4.62 o
   4   4  20         48.75         46.57         2.01 o
   5   4  20        108.81         99.10         2.97 o
   6   4  20          0.45          0.72         0.99 o
   7   4  20          2.83          2.25         1.78 o
   8   4  20         16.65         14.95         1.82 o
   9   4  20         23.38         19.02         2.51 o
  10   4  20         71.12         72.50         3.84 o
 -11   5  20         11.04         11.93         1.85 o
 -10   5  20         52.45         52.58         3.17 o
  -9   5  20         26.78         26.35         1.93 o
  -8   5  20         18.93         19.03         1.39 o
  -7   5  20         10.84         15.19         1.41 o
  -6   5  20         36.82         34.85         1.87 o
  -5   5  20         92.71         90.25         2.77 o
  -4   5  20         11.82         11.86         1.09 o
  -3   5  20          0.02          0.30         0.67 o
  -2   5  20         84.61         85.20         2.72 o
  -1   5  20          0.16          2.50         0.69 o
   0   5  20        126.04        148.32         2.57 o
   1   5  20         13.29         19.25         1.60 o
   2   5  20        302.53        269.69         5.26 o
   3   5  20         11.01         12.50         1.38 o
   4   5  20          0.02          0.06         0.63 o
   5   5  20         46.48         46.61         2.15 o
   6   5  20        103.94        104.95         3.88 o
   7   5  20         42.00         38.78         2.16 o
   8   5  20          1.49         -0.30         1.07 o
   9   5  20         19.00         16.50         1.97 o
 -11   6  20          9.99          9.25         3.13 o
 -10   6  20        155.87        155.32         7.35 o
  -9   6  20          0.69          2.68         1.06 o
  -8   6  20         43.93         47.23         1.92 o
  -7   6  20         26.57         23.07         1.46 o
  -6   6  20         47.30         50.68         1.99 o
  -5   6  20         31.36         30.31         1.80 o
  -4   6  20         36.43         37.45         2.18 o
  -3   6  20        199.44        195.35         4.65 o
  -2   6  20          1.27          2.92         1.24 o
  -1   6  20         29.87         29.28         1.97 o
   0   6  20        252.60        229.34         5.07 o
   1   6  20         25.04         26.90         1.66 o
   2   6  20         94.63         85.15         3.21 o
   3   6  20          0.05          0.53         0.70 o
   4   6  20          6.68          9.77         0.94 o
   5   6  20         29.43         28.07         1.77 o
   6   6  20         38.66         40.50         2.64 o
   7   6  20          0.63          0.64         0.81 o
   8   6  20         11.73         11.26         2.24 o
   9   6  20         38.12         39.42         5.12 o
 -10   7  20          2.60          3.02         1.70 o
  -9   7  20         19.90         19.67         1.56 o
  -8   7  20         25.84         23.24         1.73 o
  -7   7  20         51.59         52.76         2.25 o
  -6   7  20        102.50        107.26         2.64 o
  -5   7  20          2.99          4.03         1.12 o
  -4   7  20        556.89        552.95         7.05 o
  -3   7  20        110.18        114.25         3.19 o
  -2   7  20        197.67        199.15         5.02 o
  -1   7  20         22.49         24.67         1.84 o
   0   7  20         76.80         68.21         2.98 o
   1   7  20          1.20          2.82         1.06 o
   2   7  20         41.41         43.53         2.42 o
   3   7  20         90.78         93.25         2.50 o
   4   7  20          2.90          3.02         0.79 o
   5   7  20          5.32          5.01         1.23 o
   6   7  20          1.58          1.25         1.41 o
   7   7  20          0.18         -0.53         1.17 o
   8   7  20          0.45         -1.45         1.45 o
  -9   8  20         48.80         47.49         2.64 o
  -8   8  20          1.09          0.16         0.85 o
  -7   8  20         59.00         59.65         2.44 o
  -6   8  20         23.84         26.56         1.60 o
  -5   8  20        850.49        821.61         9.17 o
  -4   8  20          4.12          2.58         1.04 o
  -3   8  20         47.62         44.20         3.24 o
  -2   8  20        213.43        228.83        10.77 o
  -1   8  20         58.31         55.56         2.82 o
   0   8  20         35.94         36.93         2.34 o
   1   8  20         28.93         27.78         2.06 o
   2   8  20          3.24          3.25         0.85 o
   3   8  20        860.46        848.72        17.10 o
   4   8  20         18.06         19.60         1.55 o
   5   8  20         13.07         14.45         1.72 o
   6   8  20         67.60         70.24         3.52 o
   7   8  20        150.31        140.93         5.05 o
   8   8  20         11.63         10.29         3.06 o
  -9   9  20          2.89          2.65         1.34 o
  -8   9  20          0.87          2.10         1.35 o
  -7   9  20         13.49         11.89         1.94 o
  -6   9  20         14.58         11.56         1.61 o
  -5   9  20         36.49         39.21         2.24 o
  -4   9  20         54.23         53.42         2.95 o
  -3   9  20         36.43         34.73         2.38 o
  -2   9  20         26.22         28.52         2.14 o
  -1   9  20         22.88         21.96         2.04 o
   0   9  20          2.82          1.19         0.97 o
   1   9  20         28.76         28.39         2.20 o
   2   9  20         50.57         48.54         2.86 o
   3   9  20         90.17         83.87         5.37 o
   4   9  20          0.00          0.23         1.64 o
   5   9  20          0.79          1.58         1.44 o
   6   9  20         53.75         58.96         5.98 o
   7   9  20        148.99        154.71        12.57 o
  -8  10  20         70.86         78.37         4.03 o
  -7  10  20         11.03         13.40         1.95 o
  -6  10  20         34.41         36.94         2.73 o
  -5  10  20        198.91        201.55         4.97 o
  -4  10  20        401.81        401.54         8.02 o
  -3  10  20         49.05         48.60         2.87 o
  -2  10  20          0.02          1.43         0.97 o
  -1  10  20        187.74        181.73         5.38 o
   0  10  20          1.12         -0.51         1.21 o
   1  10  20         96.90         98.10         4.10 o
   2  10  20         16.20         14.22         1.86 o
   3  10  20         16.79         15.75         1.81 o
   4  10  20          0.05         -0.23         2.25 o
   5  10  20          3.67          5.06         1.92 o
   6  10  20         16.16         14.32         3.16 o
  -7  11  20          0.06         -1.42         2.12 o
  -6  11  20          0.08          1.07         1.45 o
  -5  11  20         44.51         47.13         2.64 o
  -4  11  20         12.33         14.73         2.24 o
  -3  11  20          7.27          7.99         1.80 o
  -2  11  20          0.00         -0.03         1.41 o
  -1  11  20          2.75          2.42         1.19 o
   0  11  20         19.18         19.20         1.94 o
   1  11  20         30.11         29.54         2.41 o
   2  11  20          2.65          2.39         1.21 o
   3  11  20          9.36          9.59         2.79 o
   4  11  20          2.59          3.10         1.74 o
  -5  12  20         81.84         85.13         6.93 o
  -4  12  20         36.98         44.04         3.77 o
  -3  12  20          7.51          7.16         1.89 o
  -2  12  20         15.87         12.38         5.38 o
  -1  12  20         44.10         44.91         3.86 o
   0  12  20         60.34         57.89         4.27 o
   1  12  20         14.62         18.39         3.03 o
   2  12  20         13.52         15.45         2.63 o
 -11   0  21          6.77          5.69         2.93 o
  -9   0  21         51.51         46.38         3.11 o
  -7   0  21          0.02         -1.52         1.52 o
  -5   0  21        225.63        183.48         7.24 o
  -3   0  21         90.72         67.05         4.31 o
  -1   0  21         28.89         25.19         2.65 o
   1   0  21        188.25        229.17         7.31 o
   3   0  21         17.47         19.20         1.67 o
   5   0  21        134.74        145.34         3.59 o
   7   0  21         25.02         19.35         2.13 o
   9   0  21        594.19        605.52        18.29 o
 -12   1  21         18.96         21.94         2.37 o
 -11   1  21         33.50         35.86         2.28 o
 -10   1  21         14.80         10.84         2.02 o
  -9   1  21         29.32         28.62         1.77 o
  -8   1  21         45.67         52.12         2.98 o
  -7   1  21         60.31         62.71         3.19 o
  -6   1  21          0.02         -0.15         1.05 o
  -5   1  21        323.89        284.05         6.40 o
  -4   1  21        243.04        216.31         5.52 o
  -3   1  21          2.08          8.62         2.16 o
  -2   1  21         31.79         42.30         5.31 o
  -1   1  21       1489.23       1441.09        13.31 o
   0   1  21        157.09        171.54         4.68 o
   1   1  21         43.62         53.04         2.76 o
   2   1  21        122.73        114.57         3.08 o
   3   1  21        718.69        564.69        11.78 o
   4   1  21          4.04          3.59         0.79 o
   5   1  21          3.65          1.71         0.50 o
   6   1  21         59.75         52.11         2.16 o
   7   1  21          8.42          8.26         1.22 o
   8   1  21          0.10          0.66         1.05 o
   9   1  21         16.15         20.47         2.85 o
  10   1  21         33.71         33.45         3.57 o
 -12   2  21         40.11         46.42         3.21 o
 -11   2  21         72.70         78.35         3.89 o
 -10   2  21          6.09          6.45         1.92 o
  -9   2  21        586.91        584.07        11.37 o
  -8   2  21        112.54        108.27         4.26 o
  -7   2  21         78.54         79.06         3.60 o
  -6   2  21        558.06        539.70         9.04 o
  -5   2  21        322.91        353.03         7.21 o
  -4   2  21         86.95         94.44         8.05 o
  -3   2  21        375.96        367.53         7.08 o
  -2   2  21       2218.64       2123.58        16.63 o
  -1   2  21       1148.51       1171.05        12.21 o
   0   2  21         24.73         24.32         2.39 o
   1   2  21         56.74         58.82         2.32 o
   2   2  21        869.97        711.21         7.76 o
   3   2  21        103.82         85.66         2.72 o
   4   2  21          3.64          3.30         0.78 o
   5   2  21        130.34        127.31         3.12 o
   6   2  21          7.91         12.87         1.75 o
   7   2  21        131.68        134.28         5.46 o
   8   2  21         57.59         55.69         3.07 o
   9   2  21          1.31          2.89         1.21 o
  10   2  21         32.88         38.63         4.25 o
 -12   3  21         23.12         26.35         3.77 o
 -11   3  21         26.13         29.15         2.55 o
 -10   3  21         15.59         17.36         2.04 o
  -9   3  21        114.71        122.43         6.91 o
  -8   3  21         11.58          9.85         3.97 o
  -7   3  21        163.75        179.43         5.47 o
  -6   3  21         15.57         12.86         1.67 o
  -5   3  21         46.65         35.03         2.45 o
  -4   3  21          0.41         -0.75         0.96 o
  -3   3  21         47.52         33.22         2.28 o
  -2   3  21          0.31          0.75         1.17 o
  -1   3  21        199.13        206.71         5.29 o
   0   3  21         12.79         12.57         1.18 o
   1   3  21         33.97         29.47         1.74 o
   2   3  21         81.16         81.07         2.75 o
   3   3  21          7.44         66.00        28.84 o
   4   3  21        106.75        102.23         2.69 o
   5   3  21          3.62          3.12         0.97 o
   6   3  21        102.47        104.65         3.60 o
   7   3  21          2.09          2.28         1.37 o
   8   3  21         16.91         15.27         1.77 o
   9   3  21          2.19          2.05         1.18 o
  10   3  21          8.30          7.88         1.81 o
 -11   4  21          1.46          1.94         1.16 o
 -10   4  21        154.21        148.80         5.14 o
  -9   4  21         28.76         31.15         3.15 o
  -8   4  21          0.46          1.31         0.93 o
  -7   4  21          0.01          1.13         1.12 o
  -6   4  21        178.09        182.52         4.52 o
  -5   4  21         62.54         48.28         2.34 o
  -4   4  21         96.62         80.84         2.83 o
  -3   4  21        121.60        106.34         3.06 o
  -2   4  21        148.65        140.13         3.28 o
  -1   4  21        151.93        139.43         3.05 o
   0   4  21        796.87        721.73         8.34 o
   1   4  21         20.35         12.89         1.31 o
   2   4  21        212.70        216.16         4.58 o
   3   4  21        641.89        575.49         9.60 o
   4   4  21        255.68        220.72         3.64 o
   5   4  21        100.75         90.45         2.87 o
   6   4  21         34.55         36.97         2.50 o
   7   4  21        166.49        173.38         4.31 o
   8   4  21         33.58         38.43         2.72 o
   9   4  21         31.68         31.18         2.52 o
  10   4  21         36.01         39.45         3.58 o
 -11   5  21         12.15         11.57         2.27 o
 -10   5  21          7.46          9.87         1.69 o
  -9   5  21        210.70        213.89         5.00 o
  -8   5  21         51.76         50.78         2.12 o
  -7   5  21         10.10          9.11         1.31 o
  -6   5  21         46.22         44.19         2.08 o
  -5   5  21         13.81         18.31         1.42 o
  -4   5  21          2.60          1.93         0.71 o
  -3   5  21        256.57        248.54         4.36 o
  -2   5  21          2.02          4.62         0.86 o
  -1   5  21        276.24        276.59         3.74 o
   0   5  21          0.42          1.31         0.92 o
   1   5  21        391.73        345.47         6.44 o
   2   5  21        115.85        116.36         3.58 o
   3   5  21          5.10          5.90         0.90 o
   4   5  21          1.74          1.26         0.68 o
   5   5  21          2.90          1.65         1.02 o
   6   5  21        225.94        217.73         5.59 o
   7   5  21         17.03         19.32         1.63 o
   8   5  21          7.80          7.88         1.42 o
   9   5  21         15.26         14.14         1.82 o
 -11   6  21         16.09         10.59         3.01 o
 -10   6  21          2.84          5.02         1.50 o
  -9   6  21         31.92         35.73         1.96 o
  -8   6  21          0.05          1.91         0.82 o
  -7   6  21         14.72         13.09         1.20 o
  -6   6  21        160.75        165.49         5.23 o
  -5   6  21         20.05         18.54         1.76 o
  -4   6  21         52.61         57.01         2.33 o
  -3   6  21          5.13          3.20         0.90 o
  -2   6  21         89.33         95.53         3.09 o
  -1   6  21          5.40          5.90         0.80 o
   0   6  21          5.35          4.51         1.44 o
   1   6  21          6.08          6.27         1.04 o
   2   6  21        476.68        479.12         6.96 o
   3   6  21        281.53        263.23         4.73 o
   4   6  21        108.00        112.42         2.80 o
   5   6  21         94.97         94.31         3.16 o
   6   6  21        508.94        509.14         8.77 o
   7   6  21         81.45         78.34         3.07 o
   8   6  21         80.30         79.98         4.88 o
   9   6  21         54.17         57.30         4.73 o
 -10   7  21         14.33         16.29         4.37 o
  -9   7  21         17.15         17.54         1.73 o
  -8   7  21         21.63         20.95         1.56 o
  -7   7  21         10.77         10.64         1.17 o
  -6   7  21          7.11          7.64         1.74 o
  -5   7  21         39.59         44.32         2.18 o
  -4   7  21          8.44         11.58         1.52 o
  -3   7  21        226.79        221.87         4.45 o
  -2   7  21        131.46        123.71         3.27 o
  -1   7  21         23.02         25.54         1.90 o
   0   7  21         15.74         15.96         1.61 o
   1   7  21        101.53        100.07         3.64 o
   2   7  21         35.99         38.95         2.19 o
   3   7  21         99.08        103.31         2.68 o
   4   7  21         54.53         57.29         2.13 o
   5   7  21          0.20          1.57         1.03 o
   6   7  21         64.64         68.06         3.47 o
   7   7  21          9.52          7.32         1.45 o
   8   7  21         10.64         14.34         2.41 o
  -9   8  21         49.05         49.98         2.74 o
  -8   8  21          1.27          1.77         0.84 o
  -7   8  21          8.71          6.98         1.03 o
  -6   8  21        189.44        194.08         4.09 o
  -5   8  21          0.82          7.33         1.45 o
  -4   8  21          0.92          2.48         1.10 o
  -3   8  21         63.46         59.61         2.83 o
  -2   8  21         56.99         61.90         3.72 o
  -1   8  21          1.74          2.69         1.07 o
   0   8  21         13.04         12.94         1.56 o
   1   8  21         15.66         14.40         1.68 o
   2   8  21          0.94          0.18         0.94 o
   3   8  21         56.11         62.02         2.61 o
   4   8  21          2.09          1.51         1.06 o
   5   8  21          4.63          3.95         1.27 o
   6   8  21         25.30         25.66         2.29 o
   7   8  21          1.54          1.82         1.35 o
   8   8  21        119.09        124.83         8.40 o
  -9   9  21          0.94          2.24         1.58 o
  -8   9  21         25.86         28.03         2.18 o
  -7   9  21          5.01          6.18         1.17 o
  -6   9  21         41.07         40.36         2.74 o
  -5   9  21          3.50         10.27         1.57 o
  -4   9  21         16.79         16.86         1.57 o
  -3   9  21        119.17        124.77         4.32 o
  -2   9  21        146.47        147.75         4.61 o
  -1   9  21         56.51         57.97         2.52 o
   0   9  21         20.05         17.58         1.83 o
   1   9  21         51.53         46.12         2.79 o
   2   9  21          2.60          5.91         1.49 o
   3   9  21         76.01         79.03         4.65 o
   4   9  21         60.79         58.27         4.10 o
   5   9  21         21.92         23.25         2.77 o
   6   9  21         85.18         82.05         5.03 o
   7   9  21          1.01         -1.19         2.13 o
  -7  10  21         11.37         11.93         1.91 o
  -6  10  21          3.07          1.78         1.56 o
  -5  10  21         21.89         28.08         2.06 o
  -4  10  21          0.01          1.79         1.16 o
  -3  10  21          5.83          6.44         1.28 o
  -2  10  21          2.38          2.31         1.13 o
  -1  10  21          5.69          9.86         1.58 o
   0  10  21         49.73         46.68         2.85 o
   1  10  21        111.86        104.06         4.26 o
   2  10  21        168.28        176.33         8.00 o
   3  10  21          0.68          2.26         1.58 o
   4  10  21          6.43         12.21         2.45 o
   5  10  21         10.10         10.25         2.21 o
   6  10  21        110.79        113.74         8.30 o
  -6  11  21          1.42          0.11         1.55 o
  -5  11  21         16.78         14.68         1.83 o
  -4  11  21          4.41          2.89         1.24 o
  -3  11  21          1.96          1.99         1.55 o
  -2  11  21         10.28          7.28         1.92 o
  -1  11  21         24.70         26.84         2.83 o
   0  11  21         17.26         15.39         1.89 o
   1  11  21          0.73          0.81         1.23 o
   2  11  21         28.64         32.98         2.62 o
   3  11  21         11.49         10.41         2.07 o
   4  11  21          9.81          9.56         2.19 o
  -4  12  21         37.40         38.40         4.78 o
  -3  12  21          6.81          8.12         1.76 o
  -2  12  21         15.09         15.29         2.49 o
  -1  12  21          6.35          2.84         1.57 o
   0  12  21          0.01          2.30         1.55 o
   1  12  21          4.28          6.93         1.59 o
   2  12  21         72.89         63.75         4.37 o
 -12   0  22         10.40         12.23         3.45 o
 -10   0  22          9.78         10.43         3.07 o
  -8   0  22        160.46        149.02         7.14 o
  -6   0  22        216.74        196.71         7.83 o
  -4   0  22        268.95        263.97         8.78 o
  -2   0  22          7.80          7.60         1.70 o
   0   0  22        835.66        785.76        13.98 o
   2   0  22        470.90        408.77         9.81 o
   4   0  22          1.96          1.36         0.83 o
   6   0  22          1.96          1.69         2.52 o
   8   0  22        113.79        116.07         7.76 o
  10   0  22        430.26        446.93        16.64 o
 -12   1  22         31.86         30.84         3.26 o
 -11   1  22         20.80         21.59         2.21 o
 -10   1  22          0.34          1.59         1.53 o
  -9   1  22         83.03         75.93         2.81 o
  -8   1  22          0.30          2.16         1.03 o
  -7   1  22         37.01         36.27         2.58 o
  -6   1  22          1.35          2.78         1.63 o
  -5   1  22        216.94        211.28         5.67 o
  -4   1  22        683.15        580.65         9.17 o
  -3   1  22         76.58         79.76         3.48 o
  -2   1  22        753.14        693.00         9.77 o
  -1   1  22          0.77         23.46         2.87 o
   0   1  22        995.63        930.93        10.85 o
   1   1  22        326.74        317.10         6.27 o
   2   1  22         20.16         17.12         2.71 o
   3   1  22          0.79          2.08         0.96 o
   4   1  22          7.01          3.51         0.78 o
   5   1  22          2.90          3.40         0.87 o
   6   1  22        240.47        237.10         5.54 o
   7   1  22         15.93         18.50         2.63 o
   8   1  22          0.38          0.15         0.98 o
   9   1  22          1.42          2.78         3.34 o
  10   1  22        366.69        374.21        10.69 o
 -12   2  22         74.07         81.89         6.91 o
 -11   2  22          8.74         13.57         1.93 o
 -10   2  22        110.75        113.56         5.58 o
  -9   2  22         16.73         19.31         1.69 o
  -8   2  22          8.89          8.18         1.48 o
  -7   2  22         18.24         18.66         1.89 o
  -6   2  22        369.29        338.50         7.37 o
  -5   2  22        127.82        121.60         4.43 o
  -4   2  22         10.61         11.23         1.56 o
  -3   2  22         57.81         55.41         2.94 o
  -2   2  22         18.73         27.30         4.89 o
  -1   2  22        139.47        128.37         4.29 o
   0   2  22        599.81        553.55         8.55 o
   1   2  22        207.08        187.54         4.14 o
   2   2  22          4.30          9.81         1.55 o
   3   2  22          3.09          4.36         0.89 o
   4   2  22          1.08          1.23         0.74 o
   5   2  22          0.21         -0.79         0.79 o
   6   2  22         27.18         27.24         1.96 o
   7   2  22          2.53          3.71         1.48 o
   8   2  22          4.57          5.86         1.33 o
   9   2  22          4.61          2.49         1.20 o
  10   2  22          0.32          1.19         2.23 o
 -11   3  22         44.32         46.76         3.26 o
 -10   3  22        400.11        399.07        10.45 o
  -9   3  22         15.26         18.51         1.72 o
  -8   3  22          7.63          8.67         1.70 o
  -7   3  22         81.21         79.62         3.77 o
  -6   3  22         68.97         84.57         4.08 o
  -5   3  22        201.35        183.71         5.49 o
  -4   3  22          0.20          1.31         1.12 o
  -3   3  22        140.20        127.12         4.44 o
  -2   3  22       1095.61        980.66        11.92 o
  -1   3  22          3.44          4.58         1.22 o
   0   3  22          5.09          6.33         0.98 o
   1   3  22         29.13         30.68         1.81 o
   2   3  22        251.76        215.94         4.54 o
   3   3  22        245.35        227.40         4.64 o
   4   3  22          0.10          0.26         0.91 o
   5   3  22         73.09         68.69         2.94 o
   6   3  22          7.05          4.12         1.08 o
   7   3  22        124.60        127.35         8.24 o
   8   3  22         14.82         15.51         1.84 o
   9   3  22          1.18          0.59         1.12 o
 -11   4  22         13.95         16.87         2.06 o
 -10   4  22         17.64         19.80         2.18 o
  -9   4  22          0.42          1.92         1.08 o
  -8   4  22         15.94         16.79         1.66 o
  -7   4  22         45.47         46.48         3.10 o
  -6   4  22          0.19          0.69         1.08 o
  -5   4  22          6.55          9.06         1.18 o
  -4   4  22          6.32          7.50         1.08 o
  -3   4  22         48.26         39.64         1.96 o
  -2   4  22         39.16         31.62         2.56 o
  -1   4  22          0.05          0.89         1.88 o
   0   4  22         64.54         57.42         2.53 o
   1   4  22         15.06         16.39         1.47 o
   2   4  22          0.95          5.29         1.46 o
   3   4  22        306.57        314.10         6.54 o
   4   4  22         28.88         28.83         1.58 o
   5   4  22         11.37          9.42         1.11 o
   6   4  22         60.37         63.37         2.62 o
   7   4  22         52.05         52.27         2.98 o
   8   4  22          2.13          0.22         1.27 o
   9   4  22         65.86         63.33         3.58 o
 -11   5  22          0.24         -0.98         1.20 o
 -10   5  22          0.41          0.23         1.13 o
  -9   5  22         44.05         41.23         2.30 o
  -8   5  22          0.00          0.53         1.06 o
  -7   5  22        135.09        127.77         4.10 o
  -6   5  22         10.59         10.79         1.57 o
  -5   5  22          0.51          0.69         1.28 o
  -4   5  22          1.68          1.78         0.81 o
  -3   5  22         91.27         89.86         2.74 o
  -2   5  22        605.97        581.67         8.60 o
  -1   5  22        233.71        226.44         3.70 o
   0   5  22        258.64        278.53         5.53 o
   1   5  22        416.49        409.43         6.70 o
   2   5  22        909.00        871.20         9.73 o
   3   5  22         52.38         52.57         2.76 o
   4   5  22         15.89         15.66         1.15 o
   5   5  22         97.32        105.17         3.23 o
   6   5  22         16.54         17.90         1.86 o
   7   5  22          5.54          5.90         0.98 o
   8   5  22         16.70         13.56         1.84 o
   9   5  22         48.66         50.82         3.24 o
 -10   6  22          7.28          7.12         1.49 o
  -9   6  22          2.34          1.76         1.00 o
  -8   6  22        121.07        115.29         3.30 o
  -7   6  22         39.85         41.68         1.73 o
  -6   6  22          0.69          0.87         0.82 o
  -5   6  22        118.57        121.18         3.44 o
  -4   6  22        101.24        101.21         3.06 o
  -3   6  22          5.55          6.37         0.92 o
  -2   6  22          9.39         10.42         1.06 o
  -1   6  22          5.28          3.78         0.88 o
   0   6  22         70.70         65.73         2.89 o
   1   6  22        490.21        487.83         7.62 o
   2   6  22        148.28        146.24         4.32 o
   3   6  22         23.36         22.38         1.52 o
   4   6  22          6.31          7.44         0.89 o
   5   6  22        185.28        182.93         4.40 o
   6   6  22         64.96         64.74         3.33 o
   7   6  22          6.57          6.93         1.26 o
   8   6  22          0.06          0.66         1.52 o
 -10   7  22         16.02         20.27         3.79 o
  -9   7  22         50.76         53.54         2.76 o
  -8   7  22          0.76          1.85         0.88 o
  -7   7  22         19.04         20.66         1.52 o
  -6   7  22         81.11         82.19         2.97 o
  -5   7  22         99.08         94.43         3.20 o
  -4   7  22         22.31         25.74         1.73 o
  -3   7  22         28.57         28.97         1.78 o
  -2   7  22        137.14        135.46         3.45 o
  -1   7  22         13.83         15.71         1.43 o
   0   7  22         23.41         22.00         1.89 o
   1   7  22          2.41          2.48         1.26 o
   2   7  22          0.69          0.13         0.81 o
   3   7  22         16.81         22.94         1.52 o
   4   7  22         25.96         28.06         1.57 o
   5   7  22        107.23        104.84         4.10 o
   6   7  22        181.09        182.93         5.54 o
   7   7  22        110.95        113.96         4.85 o
   8   7  22         96.21        102.06         5.57 o
  -9   8  22          2.03          5.20         2.06 o
  -8   8  22          1.38          0.99         0.98 o
  -7   8  22          0.66          1.07         0.84 o
  -6   8  22          5.84          5.85         1.02 o
  -5   8  22          0.99          1.75         1.14 o
  -4   8  22         52.81         53.91         2.82 o
  -3   8  22         22.10         23.73         1.91 o
  -2   8  22          0.85          2.40         2.21 o
  -1   8  22         83.31         77.21         3.39 o
   0   8  22         63.34         62.91         3.67 o
   1   8  22         19.20         19.37         1.87 o
   2   8  22        111.03        108.02         5.15 o
   3   8  22         94.10        101.19         3.31 o
   4   8  22          0.04          0.53         1.43 o
   5   8  22         44.79         44.12         2.78 o
   6   8  22         98.00         98.39         4.72 o
   7   8  22         27.74         20.46         2.56 o
  -8   9  22          1.88          0.30         1.05 o
  -7   9  22         31.16         31.09         2.46 o
  -6   9  22          5.74         10.91         1.79 o
  -5   9  22       1029.07       1011.30        10.81 o
  -4   9  22         62.85         65.84         2.79 o
  -3   9  22          0.37         -0.15         0.86 o
  -2   9  22         19.95         22.51         3.26 o
  -1   9  22        252.52        253.74         5.15 o
   0   9  22         11.46          8.34         1.34 o
   1   9  22          1.95          0.67         1.03 o
   2   9  22        525.53        525.95        11.48 o
   3   9  22         22.71         21.81         2.10 o
   4   9  22          0.21          1.91         1.59 o
   5   9  22         10.87         16.15         2.49 o
   6   9  22         10.62         15.79         3.81 o
   7   9  22          9.48          1.46         1.92 o
  -7  10  22         58.61         60.07         3.05 o
  -6  10  22         63.60         67.07         4.41 o
  -5  10  22         28.09         30.64         2.09 o
  -4  10  22         61.34         57.99         3.20 o
  -3  10  22          3.44          1.31         1.01 o
  -2  10  22         16.32         15.19         4.28 o
  -1  10  22         88.22         87.37         3.88 o
   0  10  22          7.40         12.26         1.68 o
   1  10  22          5.52          5.93         1.46 o
   2  10  22          0.05          1.97         1.32 o
   3  10  22         15.79         18.47         2.55 o
   4  10  22         53.17         50.24         4.00 o
   5  10  22         11.85         13.87         2.58 o
  -6  11  22         42.02         48.55         3.73 o
  -5  11  22          0.58         -0.07         1.51 o
  -4  11  22          8.13         13.04         1.80 o
  -3  11  22          4.56          6.48         3.64 o
  -2  11  22         16.50         17.57         2.62 o
  -1  11  22          5.39          3.22         1.18 o
   0  11  22         57.10         50.42         3.17 o
   1  11  22          0.55          1.62         1.35 o
   2  11  22         13.21         15.02         3.07 o
   3  11  22          5.95          7.53         2.08 o
  -4  12  22          0.83          2.64         2.51 o
  -3  12  22          6.20          3.40         2.32 o
  -2  12  22         20.53         20.29         2.81 o
  -1  12  22          5.70          6.92         2.22 o
   0  12  22          0.51          0.37         1.79 o
   1  12  22          3.61          4.09         1.62 o
 -11   0  23         30.50         29.95         4.41 o
  -9   0  23        147.37        143.20         7.43 o
  -7   0  23        137.11        129.73         6.66 o
  -5   0  23         21.50         12.56         2.21 o
  -3   0  23         38.81         24.73         2.92 o
  -1   0  23         11.29         18.36         2.52 o
   1   0  23       2784.98       2594.68        25.60 o
   3   0  23         45.70         69.76        28.58 o
   5   0  23        362.86        338.98         7.70 o
   7   0  23         96.30        104.65         6.24 o
   9   0  23         14.69         17.42         3.65 o
 -12   1  23          1.17         -1.67         1.67 o
 -11   1  23          3.54          5.92         1.34 o
 -10   1  23         47.99         44.32         4.05 o
  -9   1  23         18.43         20.78         1.63 o
  -8   1  23         10.16          9.12         1.50 o
  -7   1  23         38.78         30.30         2.44 o
  -6   1  23         67.74         54.53         3.13 o
  -5   1  23          8.18          9.11         1.52 o
  -4   1  23          8.84         11.88         1.71 o
  -3   1  23        715.21        682.83         9.97 o
  -2   1  23       2111.56       2013.04        16.88 o
  -1   1  23        400.34        338.32         6.84 o
   0   1  23         11.06         36.48         3.16 o
   1   1  23        102.36         85.96         3.44 o
   2   1  23       1186.85       1048.67         9.64 o
   3   1  23         10.40          7.73         1.16 o
   4   1  23         11.55          5.54         0.90 o
   5   1  23        325.02        319.09         6.17 o
   6   1  23         29.19         31.36         2.44 o
   7   1  23         13.25         15.05         2.08 o
   8   1  23          4.17          3.51         1.14 o
   9   1  23        145.80        142.91         6.48 o
 -12   2  23          1.44          2.24         2.24 o
 -11   2  23          1.97          3.19         1.57 o
 -10   2  23         12.96         17.77         2.56 o
  -9   2  23        246.52        249.32         6.30 o
  -8   2  23          9.96         10.75         1.57 o
  -7   2  23          4.72          3.00         1.26 o
  -6   2  23         35.83         33.98         3.80 o
  -5   2  23        616.70        546.18         9.40 o
  -4   2  23          0.04          1.48         1.21 o
  -3   2  23          6.51          8.49         1.47 o
  -2   2  23          0.80          3.16         1.43 o
  -1   2  23        381.41        345.28         7.57 o
   0   2  23        222.64        213.74         9.63 o
   1   2  23        229.65        207.38         4.44 o
   2   2  23         21.07         26.87         1.75 o
   3   2  23         30.77         30.30         1.78 o
   4   2  23         77.53         69.52         3.60 o
   5   2  23        176.96        188.15         4.41 o
   6   2  23          3.43          2.05         1.01 o
   7   2  23        213.41        212.04         6.99 o
   8   2  23         28.06         28.60         2.35 o
   9   2  23         37.76         36.48         3.51 o
 -11   3  23          2.84          6.25         1.57 o
 -10   3  23          8.22         15.67         2.69 o
  -9   3  23        305.13        304.03         6.95 o
  -8   3  23         12.14         10.72         1.99 o
  -7   3  23         10.43         10.79         1.73 o
  -6   3  23        275.26        240.70         6.50 o
  -5   3  23         46.93         50.27         3.04 o
  -4   3  23        141.13        114.64         4.41 o
  -3   3  23          9.60         12.13         2.05 o
  -2   3  23         45.08         24.25         2.14 o
  -1   3  23        132.81        132.75         4.49 o
   0   3  23         53.46         43.55         2.66 o
   1   3  23        170.73        161.67         4.04 o
   2   3  23          3.14          2.57         0.89 o
   3   3  23        370.92        343.52         6.60 o
   4   3  23         38.96         36.50         2.41 o
   5   3  23        108.97        107.16         3.09 o
   6   3  23         14.31         11.88         1.22 o
   7   3  23          7.04          8.91         1.90 o
   8   3  23        219.63        220.51         6.20 o
   9   3  23          0.38          0.98         1.30 o
 -11   4  23         93.86         94.43         4.35 o
 -10   4  23          1.13          3.12         1.44 o
  -9   4  23         55.23         58.36         3.09 o
  -8   4  23         13.31         12.54         1.97 o
  -7   4  23         24.54         29.33         2.56 o
  -6   4  23         15.76         16.74         2.06 o
  -5   4  23          2.03          1.94         2.70 o
  -4   4  23         37.39         35.98         2.64 o
  -3   4  23        183.99        170.94         9.84 o
  -2   4  23        227.83        205.62         5.83 o
  -1   4  23        214.63        179.53         5.38 o
   0   4  23         93.90         82.14         3.00 o
   1   4  23        130.91        120.75         3.66 o
   2   4  23         36.51         26.84         1.77 o
   3   4  23         23.27         19.51         1.64 o
   4   4  23         37.93         44.87         2.31 o
   5   4  23         10.70         11.21         1.35 o
   6   4  23          1.02          0.66         0.87 o
   7   4  23         21.64         21.51         2.06 o
   8   4  23         23.86         23.31         2.20 o
   9   4  23         67.50         67.05         3.67 o
 -11   5  23          1.46          3.50         1.64 o
 -10   5  23         33.59         35.77         2.76 o
  -9   5  23          0.25          0.36         1.00 o
  -8   5  23          0.01         -0.36         1.00 o
  -7   5  23         20.96         26.57         2.57 o
  -6   5  23         10.78         12.38         1.47 o
  -5   5  23          6.72          4.61         1.25 o
  -4   5  23          6.80          9.94         1.25 o
  -3   5  23        472.13        468.48         9.57 o
  -2   5  23         91.90         94.68         2.94 o
  -1   5  23          1.20          3.37         1.33 o
   0   5  23          7.65          6.48         1.15 o
   1   5  23        111.03         97.09         3.43 o
   2   5  23        148.43        141.78         4.10 o
   3   5  23          9.93          7.64         1.24 o
   4   5  23          1.35          1.44         1.36 o
   5   5  23        136.91        136.53         3.74 o
   6   5  23        350.82        332.18         7.09 o
   7   5  23         33.47         31.09         2.42 o
   8   5  23         12.04         14.52         1.88 o
   9   5  23         45.84         46.60         3.54 o
 -10   6  23          0.71          0.80         1.12 o
  -9   6  23          9.33          7.88         1.27 o
  -8   6  23         31.74         31.62         1.68 o
  -7   6  23         15.87         15.31         1.62 o
  -6   6  23        139.18        137.81         3.82 o
  -5   6  23          0.68          0.68         0.84 o
  -4   6  23         11.25         11.74         1.16 o
  -3   6  23         15.80         23.01         1.55 o
  -2   6  23         47.81         44.89         1.93 o
  -1   6  23         25.94         23.96         1.88 o
   0   6  23          5.22          7.66         1.26 o
   1   6  23          8.71         15.33         1.74 o
   2   6  23        483.36        474.70         6.92 o
   3   6  23         37.37         37.28         1.92 o
   4   6  23         41.85         43.50         1.85 o
   5   6  23          0.19          2.38         1.15 o
   6   6  23          8.57         10.54         1.63 o
   7   6  23          3.32          6.54         1.17 o
   8   6  23          0.07         -0.60         1.85 o
 -10   7  23          0.19          0.50         2.24 o
  -9   7  23          5.03          6.73         1.18 o
  -8   7  23          1.61          0.03         0.87 o
  -7   7  23         45.54         50.85         2.30 o
  -6   7  23        101.52        109.09         3.46 o
  -5   7  23          0.55          1.53         1.06 o
  -4   7  23          8.60         11.00         1.10 o
  -3   7  23          2.64          2.44         0.77 o
  -2   7  23         28.31         38.82         2.47 o
  -1   7  23         35.25         38.53         2.10 o
   0   7  23          0.00         -0.23         0.90 o
   1   7  23         60.88         46.15         2.63 o
   2   7  23          8.36          9.22         1.14 o
   3   7  23        126.58        139.51         3.23 o
   4   7  23         50.33         54.39         2.16 o
   5   7  23        116.20        114.12         5.81 o
   6   7  23         49.70         53.47         3.50 o
   7   7  23        147.57        153.25         5.28 o
   8   7  23         22.91         20.40         4.05 o
  -9   8  23         10.33         11.48         1.80 o
  -8   8  23         25.96         28.75         2.20 o
  -7   8  23          4.53          3.54         0.97 o
  -6   8  23         78.16         77.73         2.77 o
  -5   8  23         26.03         33.70         2.53 o
  -4   8  23        146.74        147.95         4.55 o
  -3   8  23          7.63          7.48         1.32 o
  -2   8  23         19.34         17.47         2.19 o
  -1   8  23         22.20         20.12         1.92 o
   0   8  23         27.78         31.58         2.40 o
   1   8  23          4.83         10.38         1.98 o
   2   8  23        124.92        115.55         4.23 o
   3   8  23         82.75         83.13         3.05 o
   4   8  23          7.26         12.19         1.72 o
   5   8  23          8.42         11.58         2.32 o
   6   8  23         12.72         11.86         1.76 o
   7   8  23         71.51         67.08         3.61 o
  -8   9  23         10.36          9.08         1.42 o
  -7   9  23          4.10          5.45         1.21 o
  -6   9  23        269.44        278.13         6.04 o
  -5   9  23         36.20         43.44         2.52 o
  -4   9  23         16.26         12.99         1.42 o
  -3   9  23          0.26          1.58         1.10 o
  -2   9  23         56.41         64.96         3.21 o
  -1   9  23         17.03         14.28         1.77 o
   0   9  23          5.83          5.98         1.29 o
   1   9  23          2.85          2.81         1.16 o
   2   9  23          9.19         16.52         2.03 o
   3   9  23        123.96        123.57         4.57 o
   4   9  23         33.97         35.20         3.39 o
   5   9  23         24.65         28.91         3.11 o
   6   9  23         11.90          7.66         1.87 o
  -7  10  23         21.77         25.36         2.14 o
  -6  10  23         96.94        102.35         3.92 o
  -5  10  23          8.89         12.85         1.73 o
  -4  10  23          2.86          4.06         1.27 o
  -3  10  23          2.57          1.83         1.07 o
  -2  10  23         14.59         20.56         2.54 o
  -1  10  23         13.62         12.95         1.74 o
   0  10  23          0.00          0.52         1.54 o
   1  10  23         29.84         28.24         2.42 o
   2  10  23         18.29         12.94         2.39 o
   3  10  23         12.58         10.02         1.65 o
   4  10  23          0.05          2.20         1.65 o
   5  10  23          0.07          2.19         1.83 o
  -5  11  23          6.09          8.28         2.24 o
  -4  11  23          1.41          2.36         1.44 o
  -3  11  23         39.11         42.25         3.66 o
  -2  11  23          0.41          2.21         1.56 o
  -1  11  23          0.09          0.06         1.65 o
   0  11  23         35.18         37.60         3.08 o
   1  11  23         16.66         19.17         2.09 o
   2  11  23        277.00        277.34         9.08 o
   3  11  23          1.99          1.17         3.07 o
  -3  12  23          0.00         -2.46         2.46 o
  -2  12  23          3.51          7.27         2.73 o
  -1  12  23          1.14          4.91         2.92 o
   0  12  23         14.86         14.43         3.55 o
   1  12  23          0.73          1.63         1.58 o
 -10   0  24         13.30         17.06         3.41 o
  -8   0  24        252.36        266.22         9.84 o
  -6   0  24         32.56         42.49         4.11 o
  -4   0  24        693.48        685.09        14.73 o
  -2   0  24       1286.95       1218.13        18.92 o
   0   0  24         12.82         16.99         2.56 o
   2   0  24         10.73         24.13         2.87 o
   4   0  24          0.47         27.62        33.43 o
   6   0  24        827.42        857.25        12.96 o
   8   0  24         29.00         27.17         4.05 o
 -12   1  24         47.64         51.64         5.55 o
 -11   1  24         22.78         25.48         2.42 o
 -10   1  24          0.30          1.39         1.65 o
  -9   1  24         21.88         22.48         1.96 o
  -8   1  24         60.96         63.67         3.53 o
  -7   1  24         25.94         26.57         2.38 o
  -6   1  24         19.54         22.62         2.18 o
  -5   1  24          0.05          0.85         1.50 o
  -4   1  24          2.20          1.01         0.99 o
  -3   1  24          4.84          5.73         1.70 o
  -2   1  24         13.21         28.86         2.92 o
  -1   1  24          6.03         13.46         1.76 o
   0   1  24         43.38         41.89         2.62 o
   1   1  24         23.34         27.28         2.35 o
   2   1  24          0.83         14.50         5.87 o
   3   1  24          2.42          2.15         0.93 o
   4   1  24          0.69         26.61        13.53 o
   5   1  24         83.07         74.83         3.16 o
   6   1  24         55.53         57.03         2.86 o
   7   1  24          0.72          0.21         1.27 o
   8   1  24         48.13         49.01         3.01 o
   9   1  24         70.96         70.53         4.73 o
 -11   2  24          0.06         -0.53         1.56 o
 -10   2  24         26.35         28.78         3.09 o
  -9   2  24        157.22        160.07         4.23 o
  -8   2  24         10.87         12.09         1.79 o
  -7   2  24          4.98          4.67         1.26 o
  -6   2  24         82.44         68.78         3.57 o
  -5   2  24        315.75        293.46         7.09 o
  -4   2  24        183.29        168.82         5.30 o
  -3   2  24          1.01          0.67         1.17 o
  -2   2  24        486.72        451.61         8.32 o
  -1   2  24        382.68        349.37         7.30 o
   0   2  24         89.01         82.67         3.60 o
   1   2  24          0.87          0.10         1.12 o
   2   2  24        166.23        139.08         3.75 o
   3   2  24        143.15        122.14         3.49 o
   4   2  24        116.27        118.23         5.03 o
   5   2  24         53.15         55.56         2.48 o
   6   2  24         33.97         31.45         2.20 o
   7   2  24        127.35        128.40         5.58 o
   8   2  24        104.40        109.00         4.46 o
   9   2  24         33.78         34.62         3.45 o
 -11   3  24         52.37         57.44         3.50 o
 -10   3  24          0.05          3.08         1.65 o
  -9   3  24          1.93          3.95         1.19 o
  -8   3  24         11.06         13.28         1.92 o
  -7   3  24          0.18          0.63         1.10 o
  -6   3  24          0.73          2.25         1.29 o
  -5   3  24        111.62         95.74         4.17 o
  -4   3  24        127.28        119.62         4.61 o
  -3   3  24         10.95          7.93         1.36 o
  -2   3  24         28.25         29.54         3.91 o
  -1   3  24        213.00        212.81         5.80 o
   0   3  24        159.92        130.89         4.54 o
   1   3  24        101.50        101.01         3.31 o
   2   3  24         24.38         16.58         1.47 o
   3   3  24         23.68         87.04        33.52 o
   4   3  24          2.08          1.70         0.75 o
   5   3  24          1.99          1.46         0.87 o
   6   3  24         15.50         10.81         3.54 o
   7   3  24         47.34         47.78         3.57 o
   8   3  24         12.59         17.20         2.08 o
   9   3  24        141.61        152.05         5.44 o
 -11   4  24        105.79        106.58         5.71 o
 -10   4  24        456.25        471.78        11.56 o
  -9   4  24          1.70         -1.07         1.20 o
  -8   4  24          0.74          2.02         1.28 o
  -7   4  24         96.10         99.32         4.51 o
  -6   4  24        221.09        221.13         6.54 o
  -5   4  24          3.15          4.52         1.36 o
  -4   4  24         33.71         35.53         2.77 o
  -3   4  24          0.00          2.14         1.76 o
  -2   4  24        150.44        145.10         5.04 o
  -1   4  24        162.42        153.05         5.10 o
   0   4  24         19.71         24.89         2.42 o
   1   4  24        270.97        270.49         5.50 o
   2   4  24          0.20          1.12         0.88 o
   3   4  24          0.16          0.64         0.79 o
   4   4  24         19.82         22.97         1.56 o
   5   4  24         95.87         94.41         3.15 o
   6   4  24          6.02          6.08         1.61 o
   7   4  24          1.28          1.40         1.47 o
   8   4  24          1.46          1.51         1.13 o
   9   4  24          2.61          2.94         1.51 o
 -11   5  24         31.32         26.79         4.37 o
 -10   5  24         18.40         22.07         2.61 o
  -9   5  24         33.05         33.87         2.19 o
  -8   5  24          9.21          8.54         1.47 o
  -7   5  24         28.78         34.10         2.88 o
  -6   5  24         19.36         14.70         1.60 o
  -5   5  24          2.36          2.68         1.00 o
  -4   5  24         10.35         11.85         1.37 o
  -3   5  24          6.52          6.82         1.47 o
  -2   5  24         16.86         16.32         2.08 o
  -1   5  24          0.43          1.26         1.19 o
   0   5  24         33.45         36.29         2.35 o
   1   5  24        147.55        146.54         6.54 o
   2   5  24        452.06        445.02         6.07 o
   3   5  24        160.94        157.52         3.74 o
   4   5  24          4.57          6.33         1.34 o
   5   5  24         20.93         22.53         1.70 o
   6   5  24         11.80         11.72         1.67 o
   7   5  24          7.78          8.32         1.52 o
   8   5  24         30.94         30.65         2.54 o
 -10   6  24          5.37          8.49         2.76 o
  -9   6  24          6.33          6.42         1.09 o
  -8   6  24         91.01         91.05         3.26 o
  -7   6  24        104.20        103.13         3.60 o
  -6   6  24         62.09         63.27         3.08 o
  -5   6  24         46.49         49.06         2.63 o
  -4   6  24         23.72         19.57         1.49 o
  -3   6  24         20.19         25.04         1.81 o
  -2   6  24          0.01          1.57         1.61 o
  -1   6  24          5.42          4.80         1.41 o
   0   6  24         21.01         23.46         1.92 o
   1   6  24        271.76        271.77         7.35 o
   2   6  24         13.45         16.25         1.76 o
   3   6  24          0.04         -1.08         1.15 o
   4   6  24          8.46          9.38         1.25 o
   5   6  24        258.32        260.25         5.41 o
   6   6  24         30.83         27.10         2.47 o
   7   6  24        194.71        207.48         6.04 o
   8   6  24          0.04          0.11         1.49 o
 -10   7  24         48.56         44.49         5.43 o
  -9   7  24          5.69          6.88         1.49 o
  -8   7  24         25.11         26.72         2.00 o
  -7   7  24         24.36         23.62         2.17 o
  -6   7  24         50.04         49.83         2.19 o
  -5   7  24          0.09          0.54         0.94 o
  -4   7  24         60.82         62.57         2.33 o
  -3   7  24         62.61         60.34         2.69 o
  -2   7  24         62.57         57.30         2.58 o
  -1   7  24         23.06         23.81         1.57 o
   0   7  24        121.18        113.14         4.23 o
   1   7  24         62.07         64.36         3.18 o
   2   7  24        141.78        134.55         3.63 o
   3   7  24        100.33        103.31         2.84 o
   4   7  24         24.59         24.00         1.73 o
   5   7  24          0.01         -0.19         1.66 o
   6   7  24        284.35        285.46         8.09 o
   7   7  24          1.93          1.75         1.14 o
  -9   8  24         31.86         27.20         3.12 o
  -8   8  24         12.08         12.74         1.87 o
  -7   8  24         25.05         21.48         1.64 o
  -6   8  24         39.45         44.38         2.19 o
  -5   8  24        459.77        457.43         9.41 o
  -4   8  24          3.33          5.52         1.15 o
  -3   8  24         17.27         14.56         2.13 o
  -2   8  24         35.57         32.89         3.01 o
  -1   8  24         61.32         65.51         3.21 o
   0   8  24        230.51        231.32         5.95 o
   1   8  24        102.98        104.44         4.07 o
   2   8  24          1.78          3.64         1.27 o
   3   8  24          0.82          2.63         1.04 o
   4   8  24         57.20         50.73         3.01 o
   5   8  24         58.41         58.44         3.27 o
   6   8  24          2.53          1.45         1.18 o
   7   8  24          8.68          5.18         1.47 o
  -8   9  24          5.41          6.71         1.59 o
  -7   9  24          3.71          4.15         1.21 o
  -6   9  24         10.89         18.16         2.27 o
  -5   9  24        131.90        129.81         3.66 o
  -4   9  24         56.98         50.75         3.03 o
  -3   9  24         50.10         46.87         2.84 o
  -2   9  24         17.51         18.19         1.84 o
  -1   9  24         86.89         87.74         3.84 o
   0   9  24         10.41         15.22         1.82 o
   1   9  24          2.45          1.23         1.51 o
   2   9  24          5.01          6.30         1.51 o
   3   9  24          8.01          7.86         1.49 o
   4   9  24          9.18         12.35         2.30 o
   5   9  24          2.91          3.13         2.08 o
   6   9  24         24.81         21.77         3.73 o
  -7  10  24          2.35          1.89         1.94 o
  -6  10  24         28.38         29.37         2.69 o
  -5  10  24         34.97         36.98         2.78 o
  -4  10  24          1.67          0.32         1.14 o
  -3  10  24          0.81          1.83         1.28 o
  -2  10  24          0.01          1.77         1.66 o
  -1  10  24          1.44          3.37         1.63 o
   0  10  24          1.85          0.83         1.37 o
   1  10  24          4.33          3.57         1.55 o
   2  10  24         71.86         71.34         3.72 o
   3  10  24         14.45         12.11         1.80 o
   4  10  24          0.10         -0.10         3.69 o
  -5  11  24          1.05          0.61         1.71 o
  -4  11  24          6.50          4.50         1.76 o
  -3  11  24          0.60         -0.61         3.30 o
  -2  11  24         25.88         28.39         3.04 o
  -1  11  24          0.65          2.83         3.46 o
   0  11  24         10.01         10.41         1.71 o
   1  11  24         16.45         15.86         2.51 o
   2  11  24          0.52          4.94         1.71 o
 -11   0  25        121.99        132.03         9.22 o
  -9   0  25         58.55         62.94         5.03 o
  -7   0  25        662.10        656.02        15.52 o
  -5   0  25          2.00          5.65         1.87 o
  -3   0  25        848.73        837.84        16.39 o
  -1   0  25          5.95          6.29         1.90 o
   1   0  25       1629.52       1396.14        19.96 o
   3   0  25          0.29         45.89        42.92 o
   5   0  25          4.58          2.00         1.72 o
   7   0  25          3.11          2.59         1.50 o
   9   0  25        397.17        427.85        16.13 o
 -11   1  25         72.54         78.97         5.07 o
 -10   1  25          1.51          1.31         1.33 o
  -9   1  25          0.00         -0.72         1.19 o
  -8   1  25          3.64          4.05         1.39 o
  -7   1  25          5.82          7.33         1.49 o
  -6   1  25          6.73          7.93         1.64 o
  -5   1  25        125.01        107.80         4.99 o
  -4   1  25          0.87          0.83         1.46 o
  -3   1  25        143.61        123.29         5.72 o
  -2   1  25          2.87         10.05         2.58 o
  -1   1  25         74.28         74.01         3.47 o
   0   1  25          8.51          8.39         1.53 o
   1   1  25         12.37         11.78         2.77 o
   2   1  25        236.17        215.45         5.54 o
   3   1  25         10.43          8.64         1.41 o
   4   1  25         27.80         31.30         1.88 o
   5   1  25         78.51         79.29         3.32 o
   6   1  25         38.88         39.81         2.53 o
   7   1  25         38.55         41.97         4.37 o
   8   1  25         12.21         16.21         2.45 o
   9   1  25         16.44         15.12         2.53 o
 -11   2  25          0.06          1.25         1.40 o
 -10   2  25         50.09         52.22         4.00 o
  -9   2  25        175.50        165.93         5.63 o
  -8   2  25         19.91         19.75         2.19 o
  -7   2  25         26.12         20.62         2.13 o
  -6   2  25         39.22         26.76         2.35 o
  -5   2  25         15.77         16.26         2.03 o
  -4   2  25        147.08        128.20         4.77 o
  -3   2  25         85.57         75.55         3.64 o
  -2   2  25        189.96        194.32         5.71 o
  -1   2  25        605.37        576.51         9.54 o
   0   2  25          9.79          7.02         1.72 o
   1   2  25          4.02          3.81         1.25 o
   2   2  25         10.97          9.40         1.21 o
   3   2  25          1.60          3.88         1.12 o
   4   2  25        205.89        203.98         4.58 o
   5   2  25         37.68         41.30         2.47 o
   6   2  25         37.76         32.47         2.24 o
   7   2  25        183.86        173.16         6.56 o
   8   2  25        305.29        312.09         7.45 o
   9   2  25        107.21        111.52         5.95 o
 -11   3  25          9.11          9.14         1.84 o
 -10   3  25          0.00          2.77         1.80 o
  -9   3  25          0.68          0.69         1.02 o
  -8   3  25         27.34         31.22         2.70 o
  -7   3  25         19.17         21.22         2.16 o
  -6   3  25         16.88         12.85         1.88 o
  -5   3  25         26.09         23.39         2.24 o
  -4   3  25          2.40          6.91         2.03 o
  -3   3  25        115.31        105.22         4.36 o
  -2   3  25          0.85          0.91         1.74 o
  -1   3  25         42.81         46.76         2.90 o
   0   3  25         42.24         35.84         2.55 o
   1   3  25         56.17         49.26         2.46 o
   2   3  25         51.39         52.20         2.79 o
   3   3  25         14.30         85.06        37.79 o
   4   3  25         17.56         17.76         1.47 o
   5   3  25         71.87         67.09         2.58 o
   6   3  25          1.83          0.87         1.68 o
   7   3  25          2.31          4.34         1.75 o
   8   3  25         95.36         96.64         4.31 o
   9   3  25         34.99         29.22         2.63 o
 -11   4  25         44.15         44.30         6.19 o
 -10   4  25         21.98         22.07         2.33 o
  -9   4  25         47.76         46.13         2.93 o
  -8   4  25          0.67          0.87         1.31 o
  -7   4  25          2.10          2.85         2.25 o
  -6   4  25          2.66          5.54         1.67 o
  -5   4  25          9.00         14.55         2.46 o
  -4   4  25         20.68         21.27         2.23 o
  -3   4  25         37.22         37.64         2.84 o
  -2   4  25        132.40        136.42         4.98 o
  -1   4  25          3.38          2.52         1.12 o
   0   4  25        100.78         98.73         4.18 o
   1   4  25         70.70         68.28         2.89 o
   2   4  25        151.18        135.28         4.01 o
   3   4  25         35.89         36.37         2.16 o
   4   4  25        348.93        341.65         4.93 o
   5   4  25        281.03        273.09         5.37 o
   6   4  25          3.67          2.24         1.19 o
   7   4  25         63.51         66.64         4.32 o
   8   4  25          0.90          2.38         1.20 o
   9   4  25         77.15         75.31         4.74 o
 -10   5  25         23.55         22.83         2.39 o
  -9   5  25         24.02         22.90         2.10 o
  -8   5  25          8.65          7.60         1.73 o
  -7   5  25         28.33         31.77         2.86 o
  -6   5  25          2.93          2.24         1.24 o
  -5   5  25         21.65         23.86         2.50 o
  -4   5  25          7.18          5.75         1.07 o
  -3   5  25         49.56         41.69         3.03 o
  -2   5  25          2.38          3.00         1.27 o
  -1   5  25         13.97         14.92         1.94 o
   0   5  25          2.03          0.12         0.91 o
   1   5  25         57.99         56.48         2.74 o
   2   5  25         38.06         41.27         2.45 o
   3   5  25          0.55          1.96         1.10 o
   4   5  25         25.45         26.02         1.51 o
   5   5  25          0.72         -1.32         1.32 o
   6   5  25          4.97          5.24         1.42 o
   7   5  25          4.80          4.18         1.28 o
   8   5  25         13.63         11.90         1.75 o
 -10   6  25          5.21          2.43         2.04 o
  -9   6  25          2.48          2.37         1.05 o
  -8   6  25          8.68          9.14         1.61 o
  -7   6  25          0.10          1.49         1.48 o
  -6   6  25          6.63         11.62         1.88 o
  -5   6  25          5.87          5.25         1.10 o
  -4   6  25         45.48         43.51         2.40 o
  -3   6  25        320.54        318.90         8.21 o
  -2   6  25          8.79          9.12         1.85 o
  -1   6  25          9.07          8.49         1.75 o
   0   6  25          0.05          0.36         0.90 o
   1   6  25         30.02         32.40         3.16 o
   2   6  25        544.58        555.02        12.43 o
   3   6  25         72.58         73.04         2.75 o
   4   6  25         35.17         35.74         2.02 o
   5   6  25         61.65         62.19         2.76 o
   6   6  25        216.70        204.64         5.96 o
   7   6  25         33.68         37.55         2.72 o
   8   6  25          1.24          2.80         2.89 o
  -9   7  25          9.08         11.38         2.08 o
  -8   7  25          7.55          5.08         2.72 o
  -7   7  25         41.30         37.58         3.22 o
  -6   7  25        198.51        195.52         6.92 o
  -5   7  25         10.17         13.70         1.49 o
  -4   7  25         33.27         33.08         1.75 o
  -3   7  25        281.85        282.15         5.63 o
  -2   7  25          1.16          2.69         1.61 o
  -1   7  25         74.21         77.40         3.46 o
   0   7  25         25.60         27.48         2.19 o
   1   7  25        331.86        328.81         9.21 o
   2   7  25          3.38          4.50         1.03 o
   3   7  25          0.89          2.56         1.02 o
   4   7  25          3.65          0.68         1.32 o
   5   7  25         21.89         23.93         1.86 o
   6   7  25         22.24         22.09         2.19 o
   7   7  25          5.28          6.36         2.04 o
  -9   8  25         10.59         13.39         3.33 o
  -8   8  25          0.01          0.23         1.14 o
  -7   8  25          0.85          0.88         1.17 o
  -6   8  25         66.97         78.88         2.85 o
  -5   8  25          0.84          0.16         1.09 o
  -4   8  25         18.92         21.06         2.03 o
  -3   8  25          1.33          4.05         1.23 o
  -2   8  25        146.88        144.71         4.88 o
  -1   8  25         18.94         14.95         1.79 o
   0   8  25          8.18         11.19         1.65 o
   1   8  25          0.88          3.14         1.23 o
   2   8  25         28.77         25.07         2.22 o
   3   8  25          1.88          1.44         0.85 o
   4   8  25          3.42          4.51         1.25 o
   5   8  25          2.92          2.48         1.15 o
   6   8  25          1.52          2.73         1.27 o
   7   8  25          0.80         -2.03         2.12 o
  -8   9  25          0.14         -2.48         2.48 o
  -7   9  25         10.06         13.70         1.64 o
  -6   9  25          0.05          2.66         1.50 o
  -5   9  25        196.52        200.23         5.17 o
  -4   9  25         35.09         37.70         2.35 o
  -3   9  25          1.84          1.42         0.97 o
  -2   9  25          3.17          4.07         1.56 o
  -1   9  25         85.98         86.83         3.95 o
   0   9  25         38.93         42.15         2.81 o
   1   9  25          3.61          2.16         1.43 o
   2   9  25          0.70          1.40         1.16 o
   3   9  25         48.69         48.20         3.06 o
   4   9  25          3.83          6.84         2.43 o
   5   9  25          2.32          4.41         1.68 o
  -6  10  25        103.38        113.21         4.85 o
  -5  10  25          9.31         12.42         1.62 o
  -4  10  25          5.39          4.60         1.18 o
  -3  10  25          3.04          0.92         1.14 o
  -2  10  25         82.32         83.36         4.94 o
  -1  10  25         21.47         21.69         2.76 o
   0  10  25         52.99         60.07         3.55 o
   1  10  25         76.87         74.82         3.82 o
   2  10  25         92.00         95.52         4.32 o
   3  10  25         50.45         57.40         4.31 o
   4  10  25          0.02         -2.46         2.50 o
  -5  11  25          1.98          5.54         2.42 o
  -4  11  25          1.56          8.87         2.80 o
  -3  11  25         26.34         25.24         2.99 o
  -2  11  25          5.90         10.91         4.34 o
  -1  11  25         30.83         29.74         4.28 o
   0  11  25          6.87          5.71         1.54 o
   1  11  25          5.71          5.28         1.43 o
   2  11  25         15.90         20.60         2.89 o
 -10   0  26          8.04          6.15         2.51 o
  -8   0  26         38.08         37.44         4.05 o
  -6   0  26        660.85        592.28        14.79 o
  -4   0  26         52.33         56.25         4.67 o
  -2   0  26          4.70          3.85         1.97 o
   0   0  26        369.66        336.83        10.20 o
   2   0  26          2.15          5.79         1.75 o
   4   0  26        218.78        247.02        29.27 o
   6   0  26         70.13         68.85         5.65 o
   8   0  26        162.88        157.28         9.58 o
 -11   1  26         22.82         25.06         3.11 o
 -10   1  26          2.59          3.93         1.72 o
  -9   1  26          2.48         -0.31         1.34 o
  -8   1  26         24.27         19.16         2.17 o
  -7   1  26         30.89         28.10         2.52 o
  -6   1  26        204.93        196.44         6.11 o
  -5   1  26         77.43         70.57         3.74 o
  -4   1  26        290.24        277.11         7.02 o
  -3   1  26         11.23         17.31         2.46 o
  -2   1  26        321.25        339.46         7.52 o
  -1   1  26         73.80         73.12         3.52 o
   0   1  26         31.33         32.42         2.37 o
   1   1  26          0.77          5.60         1.57 o
   2   1  26         18.68         15.38         2.57 o
   3   1  26        221.94        191.72         5.29 o
   4   1  26         13.92         38.74        15.85 o
   5   1  26         60.65         58.65         2.94 o
   6   1  26        252.24        264.74         6.31 o
   7   1  26          2.88          5.04         1.92 o
   8   1  26         74.76         76.46         7.53 o
   9   1  26          3.29          5.91         2.92 o
 -11   2  26          0.47          3.31         1.37 o
 -10   2  26         14.07         17.79         2.63 o
  -9   2  26         58.60         60.04         3.69 o
  -8   2  26         60.63         53.23         3.43 o
  -7   2  26          0.01         -1.21         1.21 o
  -6   2  26         23.57         18.91         4.22 o
  -5   2  26        227.92        208.17         6.26 o
  -4   2  26          2.90          1.28         1.54 o
  -3   2  26          1.17          1.25         1.15 o
  -2   2  26        319.29        299.95         7.18 o
  -1   2  26         69.15         73.85         3.69 o
   0   2  26        340.91        322.22         7.25 o
   1   2  26        181.77        168.98         5.91 o
   2   2  26         41.25         33.11         2.40 o
   3   2  26          2.09        102.99        48.11 o
   4   2  26         78.05         84.45         4.48 o
   5   2  26          7.62          5.77         1.68 o
   6   2  26          0.27         -2.15         2.15 o
   7   2  26         81.08         95.37         5.01 o
   8   2  26        237.70        243.94         6.70 o
   9   2  26        154.41        154.50         9.79 o
 -11   3  26         14.22         14.66         2.37 o
 -10   3  26        159.16        145.01         6.52 o
  -9   3  26         15.43         13.41         2.69 o
  -8   3  26          4.84          1.73         1.86 o
  -7   3  26          2.07          1.78         1.98 o
  -6   3  26          6.45         10.03         1.68 o
  -5   3  26         59.35         45.25         3.10 o
  -4   3  26         15.09         15.15         1.93 o
  -3   3  26         94.08         89.09         5.10 o
  -2   3  26          2.40          1.02         1.09 o
  -1   3  26         42.85         35.11         2.65 o
   0   3  26          0.62          2.39         1.34 o
   1   3  26        255.88        246.98         6.42 o
   2   3  26          3.19          2.32         0.95 o
   3   3  26         17.00         15.20         1.49 o
   4   3  26          7.55          8.75         1.24 o
   5   3  26        145.81        147.03         4.66 o
   6   3  26          6.01          3.67         1.19 o
   7   3  26         52.53         50.56         3.87 o
   8   3  26         36.61         36.94         2.84 o
 -10   4  26          0.25         -1.25         1.25 o
  -9   4  26         17.82         17.38         2.05 o
  -8   4  26         18.01         17.69         2.33 o
  -7   4  26          3.78          1.26         1.25 o
  -6   4  26        154.72        147.90         5.63 o
  -5   4  26          2.86          4.04         1.43 o
  -4   4  26          8.80          6.48         1.47 o
  -3   4  26        212.31        204.45         6.29 o
  -2   4  26         87.23         82.37         4.07 o
  -1   4  26         91.31         75.31         3.82 o
   0   4  26         49.53         53.57         3.54 o
   1   4  26         33.20         27.00         2.21 o
   2   4  26        135.49        127.18         3.98 o
   3   4  26          4.98          8.12         1.26 o
   4   4  26         26.55         26.42         1.72 o
   5   4  26        154.23        162.00         4.24 o
   6   4  26          0.15         -1.12         1.12 o
   7   4  26          8.14         10.55         2.04 o
   8   4  26         12.75         11.06         1.78 o
 -10   5  26         10.10          8.91         1.62 o
  -9   5  26          3.19          1.27         1.14 o
  -8   5  26         58.83         58.81         3.80 o
  -7   5  26        323.05        318.29         8.42 o
  -6   5  26         30.32         27.60         7.93 o
  -5   5  26         14.35         13.90         2.83 o
  -4   5  26          1.35          3.70         2.04 o
  -3   5  26          6.23          3.40         1.87 o
  -2   5  26         15.93         18.84         2.26 o
  -1   5  26         99.78         88.94         4.23 o
   0   5  26         29.83         23.80         2.26 o
   1   5  26        307.38        302.95         7.73 o
   2   5  26          5.34          4.43         1.78 o
   3   5  26         80.94         87.50         2.94 o
   4   5  26        100.79        103.80         2.90 o
   5   5  26        415.40        418.34         6.88 o
   6   5  26         39.15         36.40         3.88 o
   7   5  26         80.39         84.18         4.02 o
   8   5  26         21.13         20.11         2.15 o
 -10   6  26         15.42         20.29         3.86 o
  -9   6  26          5.20          6.07         1.50 o
  -8   6  26          1.36          2.26         1.12 o
  -7   6  26         53.41         53.67         3.75 o
  -6   6  26         19.11         14.07         2.14 o
  -5   6  26          4.04          4.17         1.11 o
  -4   6  26          0.39         -0.12         1.52 o
  -3   6  26          2.39          3.01         1.40 o
  -2   6  26         43.23         35.53         2.96 o
  -1   6  26         11.45         10.83         1.84 o
   0   6  26         11.60         10.67         1.50 o
   1   6  26        249.90        241.60         5.81 o
   2   6  26         46.82         76.56        15.25 o
   3   6  26         93.44         91.06         3.11 o
   4   6  26          9.82          7.18         2.06 o
   5   6  26        114.39        112.75         3.73 o
   6   6  26          0.42         -0.04         1.07 o
   7   6  26         30.79         35.39         3.44 o
  -9   7  26          0.49         -0.32         1.62 o
  -8   7  26          1.05          0.61         1.03 o
  -7   7  26        136.16        128.92         5.65 o
  -6   7  26        174.02        178.11         4.52 o
  -5   7  26         13.76         17.81         2.77 o
  -4   7  26          0.00          0.20         1.08 o
  -3   7  26         15.67         24.04         2.95 o
  -2   7  26        105.54        110.82         5.16 o
  -1   7  26         15.84         13.46         1.81 o
   0   7  26         29.13         28.39         2.26 o
   1   7  26         22.30         24.31         2.28 o
   2   7  26        118.40        125.89         3.68 o
   3   7  26          0.38          0.62         1.10 o
   4   7  26         28.97         30.66         1.99 o
   5   7  26        148.85        142.37         4.23 o
   6   7  26          8.63          7.58         2.97 o
   7   7  26          1.10         -0.65         2.01 o
  -8   8  26          0.71          1.36         1.73 o
  -7   8  26         41.93         39.65         3.11 o
  -6   8  26        145.52        159.38         4.43 o
  -5   8  26        100.04        101.92         4.23 o
  -4   8  26          1.02         -0.37         1.24 o
  -3   8  26          0.03         -1.06         1.06 o
  -2   8  26         28.61         33.14         3.04 o
  -1   8  26          0.03          1.66         1.39 o
   0   8  26         58.52         55.01         3.08 o
   1   8  26          6.87          3.81         1.21 o
   2   8  26          7.39          5.69         1.45 o
   3   8  26         55.09         55.31         3.12 o
   4   8  26          0.82          1.35         1.18 o
   5   8  26          3.54          4.00         1.16 o
   6   8  26          6.28          6.33         1.76 o
  -7   9  26          2.51          4.44         1.98 o
  -6   9  26         89.79         86.19         4.18 o
  -5   9  26         25.03         34.96         2.41 o
  -4   9  26         60.16         58.84         2.88 o
  -3   9  26          0.14          1.34         1.02 o
  -2   9  26          1.50          2.79         1.19 o
  -1   9  26         42.38         43.93         3.63 o
   0   9  26         28.03         25.70         2.28 o
   1   9  26         15.46         18.84         2.11 o
   2   9  26         10.98         11.37         1.77 o
   3   9  26          2.19          0.81         1.15 o
   4   9  26         36.37         39.68         3.62 o
   5   9  26          2.58          3.77         2.57 o
  -6  10  26          0.46         -0.65         1.90 o
  -5  10  26         13.21         10.72         1.46 o
  -4  10  26          3.87          3.72         1.14 o
  -3  10  26          0.31         -0.97         0.97 o
  -2  10  26          4.98          6.85         1.54 o
  -1  10  26          0.37          1.80         1.27 o
   0  10  26         12.66         11.02         1.88 o
   1  10  26          6.25          8.08         1.66 o
   2  10  26         26.19         23.37         2.62 o
   3  10  26          5.77          9.31         2.12 o
  -4  11  26         26.07         33.11         4.71 o
  -3  11  26         27.70         36.37         5.21 o
  -2  11  26         21.93         20.42         2.21 o
  -1  11  26          1.21          0.50         1.31 o
   0  11  26         11.73         10.96         1.99 o
   1  11  26        197.85        204.27         7.81 o
   2  11  26        263.10        291.40        12.69 o
 -11   0  27          4.15          3.90         2.60 o
  -9   0  27         34.01         39.72         4.31 o
  -7   0  27         22.75         22.68         3.52 o
  -5   0  27        253.54        226.67         9.26 o
  -3   0  27          0.92          0.99         1.51 o
  -1   0  27        137.69        128.54         6.69 o
   1   0  27          0.06          4.04         2.13 o
   3   0  27        256.46        298.72        39.15 o
   5   0  27          0.58         -2.13         2.13 o
 -11   1  27         26.77         25.67         3.14 o
 -10   1  27         65.45         60.11         4.30 o
  -9   1  27          0.08          0.63         1.31 o
  -8   1  27         33.70         31.97         2.77 o
  -7   1  27         86.82         77.57         4.10 o
  -6   1  27          3.59          4.23         1.72 o
  -5   1  27         10.63         11.20         1.82 o
  -4   1  27        390.08        379.13         8.43 o
  -3   1  27        943.47        863.89        13.33 o
  -2   1  27        317.53        300.73         7.29 o
  -1   1  27          9.56         13.06         4.21 o
   0   1  27         18.00         20.57         2.05 o
   1   1  27        262.72        217.06         5.92 o
   2   1  27         14.32         13.33         1.80 o
   3   1  27          9.10        176.36        28.84 o
   4   1  27         86.11         94.95         3.81 o
   5   1  27        238.14        260.07         6.13 o
   6   1  27          1.02         -1.46         1.46 o
   7   1  27         18.00         18.32         3.19 o
   8   1  27         30.53         30.39         3.27 o
 -11   2  27        123.99        127.04         8.95 o
 -10   2  27          0.09          1.80         2.31 o
  -9   2  27         22.32         28.73         2.79 o
  -8   2  27         25.12         24.43         2.50 o
  -7   2  27        111.05        113.69         4.90 o
  -6   2  27          3.45          4.16         1.23 o
  -5   2  27         38.41         40.24         2.94 o
  -4   2  27          0.59          1.86         2.21 o
  -3   2  27        142.69        127.97         4.87 o
  -2   2  27         38.99         32.37         2.70 o
  -1   2  27         12.18         14.24         1.80 o
   0   2  27        225.19        228.75         6.35 o
   1   2  27         34.52         36.18         2.64 o
   2   2  27          5.59          2.94         1.07 o
   3   2  27          0.85         98.24        45.19 o
   4   2  27         18.78         16.58         1.55 o
   5   2  27        122.01        125.22         4.33 o
   6   2  27         15.21         12.43         1.58 o
   7   2  27          1.41          3.43         1.46 o
   8   2  27          3.13          5.23         1.53 o
 -10   3  27          5.71          2.23         1.36 o
  -9   3  27         11.18         12.32         1.96 o
  -8   3  27          0.22         -0.57         1.82 o
  -7   3  27         14.19         11.08         1.71 o
  -6   3  27          5.03          5.71         1.47 o
  -5   3  27          0.05          0.90         2.17 o
  -4   3  27         86.08         75.61         3.98 o
  -3   3  27        109.66        108.45         4.63 o
  -2   3  27         63.11         60.15         4.49 o
  -1   3  27         23.16         28.34         2.48 o
   0   3  27        194.44        187.29         5.82 o
   1   3  27         47.65         50.89         5.02 o
   2   3  27          8.86          9.17         1.48 o
   3   3  27          2.47          2.71         1.01 o
   4   3  27          7.90          9.91         1.61 o
   5   3  27        237.62        232.84         5.97 o
   6   3  27        193.45        191.25         4.73 o
   7   3  27         31.78         33.09         3.28 o
   8   3  27          3.23          3.69         1.71 o
 -10   4  27          6.72          5.61         1.75 o
  -9   4  27         52.81         48.98         4.87 o
  -8   4  27         13.22         11.79         2.91 o
  -7   4  27         11.16         15.36         2.11 o
  -6   4  27          0.33          2.99         1.46 o
  -5   4  27          0.16          0.66         1.12 o
  -4   4  27          8.95          9.96         1.80 o
  -3   4  27          8.87         11.66         1.90 o
  -2   4  27         26.10         28.09         2.60 o
  -1   4  27         41.66         45.78         3.74 o
   0   4  27          1.36          4.23         1.52 o
   1   4  27          0.40          1.10         1.55 o
   2   4  27          0.25         -0.49         1.11 o
   3   4  27         38.96         39.71         2.34 o
   4   4  27        183.77        198.49         3.93 o
   5   4  27         57.65         60.09         2.69 o
   6   4  27         85.48         86.87         3.77 o
   7   4  27         10.39         13.15         2.25 o
   8   4  27          9.99          9.80         1.77 o
 -10   5  27         16.49         12.48         1.94 o
  -9   5  27          1.60         -0.07         1.34 o
  -8   5  27          9.98         11.39         1.95 o
  -7   5  27          8.55         13.70         2.32 o
  -6   5  27         15.35         15.18         2.21 o
  -5   5  27         32.80         43.69         3.35 o
  -4   5  27         29.28         25.84         4.04 o
  -3   5  27        115.98        121.82         5.49 o
  -2   5  27          0.37          1.25         1.52 o
  -1   5  27          0.26          1.53         1.20 o
   0   5  27          2.72          3.76         1.45 o
   1   5  27         86.59         81.82         3.69 o
   2   5  27        657.01        618.01         8.44 o
   3   5  27         88.25        107.49         3.32 o
   4   5  27        136.49        137.29         3.93 o
   5   5  27        311.95        322.64         6.16 o
   6   5  27        197.65        198.91         5.03 o
   7   5  27         73.27         77.95         3.92 o
   8   5  27         80.96         83.48         6.84 o
  -9   6  27          0.26         -1.06         1.06 o
  -8   6  27         32.81         34.62         3.72 o
  -7   6  27          6.94          7.26         2.00 o
  -6   6  27         43.21         42.72         3.46 o
  -5   6  27         11.23          8.69         1.80 o
  -4   6  27         27.00         25.23         2.68 o
  -3   6  27         29.12         27.73         3.61 o
  -2   6  27          0.20          2.69         1.51 o
  -1   6  27         20.97         20.84         4.60 o
   0   6  27         41.61         36.91         3.72 o
   1   6  27          8.97         10.81         1.90 o
   2   6  27          6.87          7.50         1.51 o
   3   6  27         28.71         33.33         1.99 o
   4   6  27          6.94          6.35         1.22 o
   5   6  27         50.56         48.52         2.56 o
   6   6  27         12.14         13.21         2.30 o
   7   6  27         46.65         53.45         7.25 o
  -9   7  27         16.99         21.25         2.76 o
  -8   7  27          8.29         12.81         2.12 o
  -7   7  27         54.09         66.33         6.17 o
  -6   7  27        130.82        129.57         3.91 o
  -5   7  27          5.80          5.75         1.62 o
  -4   7  27        130.66        136.03         5.85 o
  -3   7  27        145.52        146.11         7.16 o
  -2   7  27         14.47         16.82         4.22 o
  -1   7  27         12.65         15.51         1.87 o
   0   7  27        109.18        104.03         3.54 o
   1   7  27        577.16        570.23         7.74 o
   2   7  27        164.60        166.84         4.28 o
   3   7  27          7.24          5.49         1.48 o
   4   7  27          6.83          5.18         1.59 o
   5   7  27         15.66         16.96         2.06 o
   6   7  27          1.84          4.83         1.36 o
  -8   8  27          9.79         12.76         3.16 o
  -7   8  27          7.18         10.60         2.23 o
  -6   8  27          3.65          6.74         1.53 o
  -5   8  27         46.41         46.81         3.63 o
  -4   8  27          0.10         -0.23         1.25 o
  -3   8  27         20.23         20.63         2.55 o
  -2   8  27          2.40          4.31         1.52 o
  -1   8  27         13.31         12.52         2.04 o
   0   8  27          1.42          2.17         1.33 o
   1   8  27        105.09        108.60         4.35 o
   2   8  27         16.53         18.48         2.38 o
   3   8  27          3.42          3.65         1.31 o
   4   8  27          0.02         -0.25         1.37 o
   5   8  27          0.00          1.02         2.95 o
   6   8  27         24.58         27.44         4.36 o
  -7   9  27         18.81         25.49         4.26 o
  -6   9  27         10.33         13.26         2.51 o
  -5   9  27         21.25         21.43         2.27 o
  -4   9  27          1.36          1.91         1.04 o
  -3   9  27          8.71         10.64         2.03 o
  -2   9  27          0.07          0.42         1.41 o
  -1   9  27          3.38          6.94         1.81 o
   0   9  27          2.02          0.67         1.10 o
   1   9  27         93.59         98.09         4.33 o
   2   9  27          0.36          0.55         1.06 o
   3   9  27          7.18          8.47         2.07 o
   4   9  27         24.17         24.33         2.95 o
  -5  10  27          4.67          5.79         1.23 o
  -4  10  27          1.81          4.39         1.21 o
  -3  10  27         13.34         14.42         1.90 o
  -2  10  27          6.24          8.16         2.03 o
  -1  10  27          5.25          6.22         1.81 o
   0  10  27         17.73         19.19         2.20 o
   1  10  27          1.45          1.12         1.34 o
   2  10  27          3.06          2.37         1.23 o
 -10   0  28          7.84         10.97         2.97 o
  -8   0  28         37.16         38.38         4.39 o
  -6   0  28       1170.72       1150.31        21.54 o
  -4   0  28         22.20         25.43         3.48 o
  -2   0  28       1475.68       1404.14        22.35 o
   0   0  28         64.41         60.90         4.73 o
   2   0  28        144.32        126.90         6.51 o
   4   0  28         24.03         50.86        32.85 o
   6   0  28        362.24        356.86        13.37 o
   8   0  28         33.48         32.90         4.88 o
 -10   1  28          0.46          0.27         1.56 o
  -9   1  28          6.90          7.14         1.59 o
  -8   1  28          8.91          9.06         1.77 o
  -7   1  28         44.51         42.33         3.17 o
  -6   1  28          4.09          6.22         1.64 o
  -5   1  28         97.92        102.07         4.57 o
  -4   1  28          0.00          2.03         1.53 o
  -3   1  28          6.81         18.25         2.56 o
  -2   1  28          0.10          2.85         3.93 o
  -1   1  28         26.30         24.86         2.41 o
[truncated: 75,932 more chars]
